# Supplementary material for: 1-[Bis(4-fluoro­phen­yl)meth­yl]piperazine
Source: Acta Crystallogr Sect E Struct Rep Online. 2012 Aug 31;68(Pt 9):o2817. doi: 10.1107/S1600536812036902 (PMC3435841; doi:10.1107/S1600536812036902)
Supplement: Supplementary file 1 [file e-68-o2817-sup1.cif]

##############################################################################
#                                                                            #
# This CIF contains the data in a paper accepted for publication in          #
# Acta Crystallographica Section E. It conforms to the requirements of       #
# Notes for Authors for Acta Crystallographica Section E, and has been       #
# peer reviewed under the auspices of the IUCr Commission on Journals.       #
#                                                                            #
# Full details of the Crystallographic Information File format               #
# are given in the paper "The Crystallographic Information File (CIF):       #
# a New Standard Archive File for Crystallography" by S. R. Hall, F. H.      #
# Allen and I. D. Brown [Acta Cryst. (1991), A47, 655-685].                  #
#                                                                            #
# The current version of the core CIF dictionary is obtainable from          #
# ftp://ftp.iucr.org/pub/cif_core.dic.                                       #
#                                                                            #
# Software is freely available for graphical display of the structure(s)     #
# in this CIF. For information consult the CIF software page                 #
# http://www.iucr.org/resources/cif/software.                                #
#                                                                            #
# This file may be used for bona fide research purposes within the           #
# scientific community so long as proper attribution is given to the journal # 
# article from which it was obtained.                                        #
#                                                                            #
##############################################################################
data_I
_audit_creation_method     SHELXL-97
_chemical_name_systematic
;
1-[Bis(4-fluorophenyl)methyl]piperazine
;
_chemical_name_common     ?
_chemical_formula_moiety     'C17 H18 F2 N2'
_chemical_formula_sum     'C17 H18 F2 N2'
_chemical_formula_iupac     'C17 H18 F2 N2'
_chemical_formula_weight     288.33
_chemical_melting_point     ?
_symmetry_cell_setting     monoclinic
_symmetry_space_group_name_H-M     'P 21/c'
_symmetry_space_group_name_Hall     '-P 2ybc'
loop_
    _symmetry_equiv_pos_as_xyz
    'x, y, z'
    '-x, y+1/2, -z+1/2'
    '-x, -y, -z'
    'x, -y-1/2, z-1/2'
_cell_length_a     12.1574(5)
_cell_length_b     8.8559(2)
_cell_length_c     13.8604(4)
_cell_angle_alpha     90.00
_cell_angle_beta     93.355(3)
_cell_angle_gamma     90.00
_cell_volume     1489.72(8)
_cell_formula_units_Z     4
_cell_measurement_reflns_used     110
_cell_measurement_theta_min     2.9213
_cell_measurement_theta_max     27.7712
_cell_measurement_temperature     130.0(10)
_exptl_crystal_description     block
_exptl_crystal_colour     colourless
_exptl_crystal_size_max     0.15
_exptl_crystal_size_mid     0.08
_exptl_crystal_size_min     0.06
_exptl_crystal_density_diffrn     1.286
_exptl_crystal_density_meas     ?
_exptl_crystal_density_method     'not measured'
_exptl_crystal_F_000     608
_exptl_absorpt_coefficient_mu     0.774
_exptl_absorpt_correction_type     multi-scan
_exptl_absorpt_process_details     '(CrysAlis PRO; Agilent, 2011)'
_exptl_absorpt_correction_T_min     0.82800
_exptl_absorpt_correction_T_max     1.00000
_exptl_special_details     ?
_diffrn_ambient_temperature     130.0(10)
_diffrn_radiation_type     'Cu K\a'
_diffrn_radiation_wavelength     1.5418
_diffrn_radiation_source     'SuperNova (Cu) X-ray Source'
_diffrn_radiation_monochromator     'mirror'
_diffrn_measurement_device_type     'Atlas SuperNova (Single source at offset)'
_diffrn_measurement_method     '\w scan'
_diffrn_detector_area_resol_mean     10.5357
_diffrn_reflns_number     8816
_diffrn_reflns_av_R_equivalents     0.0096
_diffrn_reflns_av_sigmaI/netI     0.0089
_diffrn_reflns_theta_min     3.64
_diffrn_reflns_theta_max     75.32
_diffrn_reflns_theta_full     70.00
_diffrn_measured_fraction_theta_max     0.977
_diffrn_measured_fraction_theta_full     0.997
_diffrn_reflns_limit_h_min     -15
_diffrn_reflns_limit_h_max     15
_diffrn_reflns_limit_k_min     -9
_diffrn_reflns_limit_k_max     10
_diffrn_reflns_limit_l_min     -14
_diffrn_reflns_limit_l_max     17
_refine_special_details
;
Refinement of <i>F</i>^2^ against ALL reflections. The weighted <i>R</i>-factor
<i>wR</i> and goodness of fit <i>S</i> are based on <i>F</i>^2^, conventional
<i>R</i>-factors <i>R</i> are based on <i>F</i>, with <i>F</i> set to zero for
negative <i>F</i>^2^. The threshold expression of <i>F</i>^2^ >
2\s(<i>F</i>^2^) is used only for calculating <i>R</i>-factors(gt) <i>etc</i>.
and is not relevant to the choice of reflections for refinement.
<i>R</i>-factors based on <i>F</i>^2^ are statistically about twice as large
as those based on <i>F</i>, and <i>R</i>- factors based on ALL data will be
even larger.
;
_reflns_number_total     3006
_reflns_number_gt     2847
_reflns_threshold_expression     I>2\s(I)
_refine_ls_structure_factor_coef     Fsqd
_refine_ls_matrix_type     full
_refine_ls_R_factor_all     0.0368
_refine_ls_R_factor_gt     0.0354
_refine_ls_wR_factor_gt     0.0945
_refine_ls_wR_factor_ref     0.0958
_refine_ls_goodness_of_fit_ref     1.042
_refine_ls_restrained_S_all     1.042
_refine_ls_number_reflns     3006
_refine_ls_number_parameters     262
_refine_ls_number_restraints     0
_refine_ls_hydrogen_treatment     refall
_refine_ls_weighting_scheme     calc
_refine_ls_weighting_details
         'calc w=1/[\s^2^(Fo^2^)+(0.0518P)^2^+0.3446P] where P=(Fo^2^+2Fc^2^)/3'
_atom_sites_solution_hydrogens     difmap
_atom_sites_solution_primary     direct
_atom_sites_solution_secondary     difmap
_refine_ls_shift/su_max     0.001
_refine_ls_shift/su_mean     0.000
_refine_diff_density_max     0.183
_refine_diff_density_min     -0.228
_refine_ls_extinction_method     none
_refine_ls_extinction_coef     ?
loop_
    _atom_type_symbol
    _atom_type_description
    _atom_type_scat_dispersion_real
    _atom_type_scat_dispersion_imag
    _atom_type_scat_source
    'C' 'C' 0.0181 0.0091
                         'International Tables Vol C Tables 4.2.6.8 and 6.1.1.4'
    'H' 'H' 0.0000 0.0000
                         'International Tables Vol C Tables 4.2.6.8 and 6.1.1.4'
    'N' 'N' 0.0311 0.0180
                         'International Tables Vol C Tables 4.2.6.8 and 6.1.1.4'
    'F' 'F' 0.0727 0.0534
                         'International Tables Vol C Tables 4.2.6.8 and 6.1.1.4'
_computing_data_collection     'CrysAlis PRO (Agilent, 2011)'
_computing_cell_refinement     'CrysAlis PRO (Agilent, 2011)'
_computing_data_reduction     'CrysAlis PRO (Agilent, 2011)'
_computing_structure_solution     'SIR92 (Altomare <i>et al.</i>, 1993)'
_computing_structure_refinement     'SHELXL97 (Sheldrick, 2008)'
_computing_molecular_graphics     'XP in sHELXTL (Sheldrick, 2008)'
_computing_publication_material     'SHELXL97 (Sheldrick, 2008)'
loop_
    _atom_site_type_symbol
    _atom_site_label
    _atom_site_fract_x
    _atom_site_fract_y
    _atom_site_fract_z
    _atom_site_U_iso_or_equiv
    _atom_site_adp_type
    _atom_site_calc_flag
    _atom_site_refinement_flags
    _atom_site_occupancy
    _atom_site_symmetry_multiplicity
    _atom_site_disorder_assembly
    _atom_site_disorder_group
    C C1 0.71855(8) 0.26307(12) 0.64093(7) 0.0297(2) Uani d . 1 1 . .
    H H1 0.6808(10) 0.1909(14) 0.5950(9) 0.031(3) Uiso d . 1 1 . .
    N N11 0.82339(7) 0.19519(10) 0.67957(6) 0.0296(2) Uani d . 1 1 . .
    C C12 0.89231(9) 0.15265(14) 0.59996(9) 0.0377(3) Uani d . 1 1 . .
    H H12B 0.9123(11) 0.2450(16) 0.5634(10) 0.040(3) Uiso d . 1 1 . .
    H H12A 0.8512(12) 0.0821(16) 0.5550(10) 0.044(4) Uiso d . 1 1 . .
    C C13 0.99715(9) 0.07353(14) 0.63834(9) 0.0388(3) Uani d . 1 1 . .
    H H13B 1.0416(12) 0.0469(16) 0.5818(11) 0.048(4) Uiso d . 1 1 . .
    H H13A 1.0429(11) 0.1472(16) 0.6811(10) 0.041(3) Uiso d . 1 1 . .
    N N14 0.96894(8) -0.06217(11) 0.69096(8) 0.0400(2) Uani d . 1 1 . .
    H H14 1.0301(12) -0.1145(17) 0.7121(10) 0.047(4) Uiso d . 1 1 . .
    C C15 0.90455(10) -0.01932(14) 0.77224(10) 0.0428(3) Uani d . 1 1 . .
    H H15B 0.9468(12) 0.0538(18) 0.8199(10) 0.050(4) Uiso d . 1 1 . .
    H H15A 0.8848(12) -0.1141(18) 0.8085(11) 0.054(4) Uiso d . 1 1 . .
    C C16 0.79931(9) 0.05778(13) 0.73443(10) 0.0388(3) Uani d . 1 1 . .
    H H16B 0.7563(12) -0.0116(17) 0.6926(10) 0.046(4) Uiso d . 1 1 . .
    H H16A 0.7553(11) 0.0865(16) 0.7897(10) 0.043(4) Uiso d . 1 1 . .
    C C21 0.64243(8) 0.29345(11) 0.72207(7) 0.0282(2) Uani d . 1 1 . .
    C C22 0.53738(9) 0.23052(12) 0.71842(9) 0.0343(2) Uani d . 1 1 . .
    H H22 0.5114(11) 0.1663(16) 0.6633(10) 0.040(3) Uiso d . 1 1 . .
    C C23 0.46608(9) 0.25595(13) 0.79170(9) 0.0379(3) Uani d . 1 1 . .
    H H23 0.3926(13) 0.2108(17) 0.7896(11) 0.051(4) Uiso d . 1 1 . .
    C C24 0.50228(9) 0.34553(12) 0.86750(8) 0.0344(2) Uani d . 1 1 . .
    F F24 0.43371(6) 0.37247(9) 0.93966(5) 0.0496(2) Uani d . 1 1 . .
    C C25 0.60588(9) 0.41045(12) 0.87452(8) 0.0324(2) Uani d . 1 1 . .
    H H25 0.6270(11) 0.4725(16) 0.9295(10) 0.038(3) Uiso d . 1 1 . .
    C C26 0.67547(8) 0.38383(12) 0.80075(8) 0.0299(2) Uani d . 1 1 . .
    H H26 0.7491(12) 0.4266(15) 0.8047(10) 0.042(3) Uiso d . 1 1 . .
    C C31 0.73448(8) 0.40781(12) 0.58434(7) 0.0301(2) Uani d . 1 1 . .
    C C32 0.81328(9) 0.51586(13) 0.61203(8) 0.0369(3) Uani d . 1 1 . .
    H H32 0.8644(12) 0.4954(16) 0.6675(10) 0.045(4) Uiso d . 1 1 . .
    C C33 0.82205(10) 0.65060(14) 0.56149(9) 0.0418(3) Uani d . 1 1 . .
    H H33 0.8754(13) 0.7275(19) 0.5793(11) 0.056(4) Uiso d . 1 1 . .
    C C34 0.75027(10) 0.67407(13) 0.48296(9) 0.0401(3) Uani d . 1 1 . .
    F F34 0.75839(7) 0.80528(9) 0.43211(6) 0.0570(2) Uani d . 1 1 . .
    C C35 0.66997(10) 0.57242(15) 0.45345(8) 0.0426(3) Uani d . 1 1 . .
    H H35 0.6225(13) 0.5946(19) 0.3972(12) 0.057(4) Uiso d . 1 1 . .
    C C36 0.66273(9) 0.43910(14) 0.50508(8) 0.0370(3) Uani d . 1 1 . .
    H H36 0.6086(12) 0.3684(17) 0.4860(10) 0.045(4) Uiso d . 1 1 . .
loop_
    _atom_site_aniso_label
    _atom_site_aniso_U_11
    _atom_site_aniso_U_22
    _atom_site_aniso_U_33
    _atom_site_aniso_U_12
    _atom_site_aniso_U_13
    _atom_site_aniso_U_23
    C1 0.0265(5) 0.0272(5) 0.0352(5) -0.0020(4) -0.0011(4) -0.0051(4)
    N11 0.0259(4) 0.0261(4) 0.0369(5) 0.0014(3) 0.0034(3) -0.0010(3)
    C12 0.0340(5) 0.0403(6) 0.0393(6) 0.0027(5) 0.0062(4) -0.0066(5)
    C13 0.0296(5) 0.0384(6) 0.0490(7) 0.0004(4) 0.0071(5) -0.0099(5)
    N14 0.0278(5) 0.0288(5) 0.0634(6) 0.0031(4) 0.0023(4) -0.0078(4)
    C15 0.0353(6) 0.0338(6) 0.0600(7) 0.0080(5) 0.0096(5) 0.0089(5)
    C16 0.0298(5) 0.0283(5) 0.0591(7) 0.0025(4) 0.0092(5) 0.0061(5)
    C21 0.0259(5) 0.0220(5) 0.0363(5) 0.0016(4) -0.0006(4) 0.0011(4)
    C22 0.0284(5) 0.0273(5) 0.0470(6) -0.0023(4) -0.0004(4) -0.0037(4)
    C23 0.0270(5) 0.0311(6) 0.0559(7) -0.0020(4) 0.0051(5) 0.0017(5)
    C24 0.0328(5) 0.0287(5) 0.0426(6) 0.0060(4) 0.0104(4) 0.0056(4)
    F24 0.0458(4) 0.0492(4) 0.0562(4) 0.0006(3) 0.0237(3) -0.0013(3)
    C25 0.0343(5) 0.0272(5) 0.0357(5) 0.0030(4) 0.0007(4) 0.0009(4)
    C26 0.0258(5) 0.0267(5) 0.0370(5) -0.0006(4) -0.0008(4) 0.0010(4)
    C31 0.0291(5) 0.0300(5) 0.0312(5) 0.0015(4) 0.0028(4) -0.0034(4)
    C32 0.0333(5) 0.0375(6) 0.0393(6) -0.0047(4) -0.0035(4) 0.0048(5)
    C33 0.0365(6) 0.0373(6) 0.0518(7) -0.0054(5) 0.0045(5) 0.0058(5)
    C34 0.0426(6) 0.0368(6) 0.0423(6) 0.0095(5) 0.0138(5) 0.0110(5)
    F34 0.0578(5) 0.0500(5) 0.0649(5) 0.0125(4) 0.0191(4) 0.0278(4)
    C35 0.0457(6) 0.0478(7) 0.0339(6) 0.0133(5) -0.0014(5) 0.0017(5)
    C36 0.0370(6) 0.0373(6) 0.0359(5) 0.0028(5) -0.0041(4) -0.0074(5)
_geom_special_details
;
All s.u.'s (except the s.u. in the dihedral angle between two l.s. planes) are
estimated using the full covariance matrix. The cell s.u.'s are taken into
account individually in the estimation of s.u.'s in distances, angles and
torsion angles; correlations between s.u.'s in cell parameters are only used
when they are defined by crystal symmetry. An approximate (isotropic)
treatment of cell s.u.'s is used for estimating s.u.'s involving l.s. planes.
;
loop_
    _geom_bond_atom_site_label_1
    _geom_bond_atom_site_label_2
    _geom_bond_site_symmetry_2
    _geom_bond_distance
    _geom_bond_publ_flag
    C1 N11 . 1.4808(13) ?
    C1 C31 . 1.5211(15) ?
    C1 C21 . 1.5216(14) ?
    C1 H1 . 0.996(12) ?
    N11 C12 . 1.4729(14) ?
    N11 C16 . 1.4734(14) ?
    C12 C13 . 1.5229(16) ?
    C12 H12B . 0.999(14) ?
    C12 H12A . 0.996(15) ?
    C13 N14 . 1.4571(16) ?
    C13 H13B . 1.006(15) ?
    C13 H13A . 1.023(14) ?
    N14 C15 . 1.4592(16) ?
    N14 H14 . 0.909(15) ?
    C15 C16 . 1.5164(16) ?
    C15 H15B . 1.039(15) ?
    C15 H15A . 1.015(16) ?
    C16 H16B . 0.976(15) ?
    C16 H16A . 0.993(14) ?
    C21 C22 . 1.3917(14) ?
    C21 C26 . 1.3928(15) ?
    C22 C23 . 1.3917(16) ?
    C22 H22 . 0.989(14) ?
    C23 C24 . 1.3684(17) ?
    C23 H23 . 0.978(16) ?
    C24 F24 . 1.3601(12) ?
    C24 C25 . 1.3828(16) ?
    C25 C26 . 1.3849(15) ?
    C25 H25 . 0.962(14) ?
    C26 H26 . 0.970(14) ?
    C31 C36 . 1.3901(15) ?
    C31 C32 . 1.3920(15) ?
    C32 C33 . 1.3909(16) ?
    C32 H32 . 0.976(14) ?
    C33 C34 . 1.3706(17) ?
    C33 H33 . 0.962(17) ?
    C34 F34 . 1.3656(13) ?
    C34 C35 . 1.3725(19) ?
    C35 C36 . 1.3861(18) ?
    C35 H35 . 0.963(16) ?
    C36 H36 . 0.935(15) ?
loop_
    _geom_angle_atom_site_label_1
    _geom_angle_atom_site_label_2
    _geom_angle_atom_site_label_3
    _geom_angle_site_symmetry_1
    _geom_angle_site_symmetry_3
    _geom_angle
    _geom_angle_publ_flag
    N11 C1 C31 . . 113.31(8) ?
    N11 C1 C21 . . 110.63(8) ?
    C31 C1 C21 . . 109.48(8) ?
    N11 C1 H1 . . 109.0(7) ?
    C31 C1 H1 . . 106.2(7) ?
    C21 C1 H1 . . 108.0(7) ?
    C12 N11 C16 . . 108.32(9) ?
    C12 N11 C1 . . 110.38(8) ?
    C16 N11 C1 . . 109.22(8) ?
    N11 C12 C13 . . 110.93(9) ?
    N11 C12 H12B . . 109.7(8) ?
    C13 C12 H12B . . 109.3(8) ?
    N11 C12 H12A . . 110.1(8) ?
    C13 C12 H12A . . 108.0(8) ?
    H12B C12 H12A . . 108.9(11) ?
    N14 C13 C12 . . 109.73(9) ?
    N14 C13 H13B . . 110.5(8) ?
    C12 C13 H13B . . 108.2(8) ?
    N14 C13 H13A . . 111.8(8) ?
    C12 C13 H13A . . 108.9(8) ?
    H13B C13 H13A . . 107.6(11) ?
    C13 N14 C15 . . 108.94(9) ?
    C13 N14 H14 . . 111.7(9) ?
    C15 N14 H14 . . 110.4(9) ?
    N14 C15 C16 . . 109.28(11) ?
    N14 C15 H15B . . 112.6(8) ?
    C16 C15 H15B . . 108.4(8) ?
    N14 C15 H15A . . 108.7(9) ?
    C16 C15 H15A . . 108.9(9) ?
    H15B C15 H15A . . 108.8(12) ?
    N11 C16 C15 . . 111.17(9) ?
    N11 C16 H16B . . 109.2(9) ?
    C15 C16 H16B . . 109.5(9) ?
    N11 C16 H16A . . 108.6(8) ?
    C15 C16 H16A . . 109.3(8) ?
    H16B C16 H16A . . 109.0(11) ?
    C22 C21 C26 . . 118.72(10) ?
    C22 C21 C1 . . 119.93(9) ?
    C26 C21 C1 . . 121.35(9) ?
    C21 C22 C23 . . 121.21(10) ?
    C21 C22 H22 . . 120.6(8) ?
    C23 C22 H22 . . 118.2(8) ?
    C24 C23 C22 . . 117.91(10) ?
    C24 C23 H23 . . 120.8(9) ?
    C22 C23 H23 . . 121.3(9) ?
    F24 C24 C23 . . 118.87(10) ?
    F24 C24 C25 . . 118.05(10) ?
    C23 C24 C25 . . 123.08(10) ?
    C24 C25 C26 . . 118.07(10) ?
    C24 C25 H25 . . 119.6(8) ?
    C26 C25 H25 . . 122.4(8) ?
    C25 C26 C21 . . 121.01(9) ?
    C25 C26 H26 . . 119.6(8) ?
    C21 C26 H26 . . 119.4(8) ?
    C36 C31 C32 . . 118.08(10) ?
    C36 C31 C1 . . 118.86(9) ?
    C32 C31 C1 . . 122.92(9) ?
    C33 C32 C31 . . 121.51(10) ?
    C33 C32 H32 . . 119.5(9) ?
    C31 C32 H32 . . 119.0(9) ?
    C34 C33 C32 . . 117.78(11) ?
    C34 C33 H33 . . 119.0(9) ?
    C32 C33 H33 . . 123.2(9) ?
    F34 C34 C33 . . 118.49(11) ?
    F34 C34 C35 . . 118.42(11) ?
    C33 C34 C35 . . 123.09(11) ?
    C34 C35 C36 . . 118.06(11) ?
    C34 C35 H35 . . 119.3(10) ?
    C36 C35 H35 . . 122.6(10) ?
    C35 C36 C31 . . 121.46(11) ?
    C35 C36 H36 . . 119.3(9) ?
    C31 C36 H36 . . 119.3(9) ?
loop_
    _geom_torsion_atom_site_label_1
    _geom_torsion_atom_site_label_2
    _geom_torsion_atom_site_label_3
    _geom_torsion_atom_site_label_4
    _geom_torsion_site_symmetry_1
    _geom_torsion_site_symmetry_2
    _geom_torsion_site_symmetry_3
    _geom_torsion_site_symmetry_4
    _geom_torsion
    _geom_torsion_publ_flag
    C31 C1 N11 C12 . . . . -62.03(11) ?
    C21 C1 N11 C12 . . . . 174.59(8) ?
    C31 C1 N11 C16 . . . . 178.99(9) ?
    C21 C1 N11 C16 . . . . 55.61(11) ?
    C16 N11 C12 C13 . . . . -56.84(12) ?
    C1 N11 C12 C13 . . . . -176.37(9) ?
    N11 C12 C13 N14 . . . . 59.56(12) ?
    C12 C13 N14 C15 . . . . -60.72(12) ?
    C13 N14 C15 C16 . . . . 60.98(12) ?
    C12 N11 C16 C15 . . . . 57.53(13) ?
    C1 N11 C16 C15 . . . . 177.79(10) ?
    N14 C15 C16 N11 . . . . -60.40(13) ?
    N11 C1 C21 C22 . . . . -123.14(10) ?
    C31 C1 C21 C22 . . . . 111.29(10) ?
    N11 C1 C21 C26 . . . . 56.95(12) ?
    C31 C1 C21 C26 . . . . -68.62(12) ?
    C26 C21 C22 C23 . . . . -0.28(16) ?
    C1 C21 C22 C23 . . . . 179.81(10) ?
    C21 C22 C23 C24 . . . . 0.28(17) ?
    C22 C23 C24 F24 . . . . 179.68(10) ?
    C22 C23 C24 C25 . . . . -0.37(17) ?
    F24 C24 C25 C26 . . . . -179.60(9) ?
    C23 C24 C25 C26 . . . . 0.45(16) ?
    C24 C25 C26 C21 . . . . -0.44(15) ?
    C22 C21 C26 C25 . . . . 0.36(15) ?
    C1 C21 C26 C25 . . . . -179.73(9) ?
    N11 C1 C31 C36 . . . . 145.48(10) ?
    C21 C1 C31 C36 . . . . -90.50(11) ?
    N11 C1 C31 C32 . . . . -38.94(14) ?
    C21 C1 C31 C32 . . . . 85.07(12) ?
    C36 C31 C32 C33 . . . . -1.06(17) ?
    C1 C31 C32 C33 . . . . -176.67(10) ?
    C31 C32 C33 C34 . . . . -0.02(18) ?
    C32 C33 C34 F34 . . . . -179.48(10) ?
    C32 C33 C34 C35 . . . . 1.07(19) ?
    F34 C34 C35 C36 . . . . 179.60(10) ?
    C33 C34 C35 C36 . . . . -0.95(18) ?
    C34 C35 C36 C31 . . . . -0.22(17) ?
    C32 C31 C36 C35 . . . . 1.19(17) ?
    C1 C31 C36 C35 . . . . 176.98(10) ?
loop_
    _geom_hbond_atom_site_label_D
    _geom_hbond_atom_site_label_H
    _geom_hbond_atom_site_label_A
    _geom_hbond_site_symmetry_A
    _geom_hbond_distance_DH
    _geom_hbond_distance_HA
    _geom_hbond_distance_DA
    _geom_hbond_angle_DHA
    C25 H25 F24 3_667 0.962(14) 2.424(14) 3.2720(13) 146.8(10)
    C25 H25 F34 4_576 0.962(14) 2.533(14) 3.1998(13) 126.5(10)
data_global
_journal_date_recd_electronic     2012-08-24
_journal_date_accepted     2012-08-27
_journal_name_full     'Acta Crystallographica, Section E'
_journal_year     2012
_journal_volume     68
_journal_issue      9
_journal_page_first     o2817
_journal_page_last     o2817
_journal_paper_category     QO
_journal_paper_doi     10.1107/S1600536812036902
_journal_coeditor_code     MW2085
_publ_contact_author
;
Maciej Kubicki
Faculty of Chemistry
Adam Mickiewicz University
Grunwaldzka 6
60-780 Pozna\'n
Poland
;
_publ_contact_author_email     mkubicki@amu.edu.pl
_publ_section_title
;
1-[Bis(4-fluorophenyl)methyl]piperazine
;
loop_
    _publ_author_name
    _publ_author_address
    'Dayananda, A. S.'
;
Department of Studies in Chemistry
University of Mysore
Mysore 570 006
India
;
    'Dutkiewicz, Grzegorz'
;
Department of Chemistry
Adam Mickiewicz University
Grunwaldzka 6
60-780 Pozna\'n
Poland
;
    'Yathirajan, H. S.'
;
Department of Studies in Chemistry
University of Mysore
Mysore 570 006
India
;
    'Ramesha, A. R.'
;
R. L. Fine Chem.
Bengaluru 560 064
India
;
    'Kubicki, Maciej'
;
Department of Chemistry
Adam Mickiewicz University
Grunwaldzka 6
60-780 Pozna\'n
Poland
;
_publ_section_synopsis     .
_iucr_refine_instructions_details
;
TITL hsy200 in P2(1)/c
CELL  1.54184  12.1574   8.8559  13.8604   90.000   93.355   90.000
ZERR     4.00   0.0005   0.0002   0.0004    0.000    0.003    0.000
LATT   1
SYMM  - X, 1/2 + Y, 1/2 - Z
SFAC  C    H    N    F
UNIT  68   72   8    8
FMAP   2
PLAN   -5
ACTA   140.00
bond $h
mpla c21 c22 c23 c24 c25 c26
mpla c31 c32 c33 c34 c35 c36
conf
eqiv $1 1-x,1-y,2-z
eqiv $2 x,1.5-y,.5+z
htab c25 f24_$1
htab c25 f34_$2
L.S.   4
WGHT    0.051800    0.344600
FVAR      10.38278
C1    1    0.718555    0.263071    0.640932    11.00000    0.02650    0.02722 =
         0.03515   -0.00515   -0.00113   -0.00199
rem afix  13
H1    2    0.680760    0.190880    0.594972    11.00000    0.03077
rem afix   0
N11   3    0.823390    0.195188    0.679565    11.00000    0.02595    0.02613 =
         0.03692   -0.00100    0.00339    0.00138
C12   1    0.892305    0.152650    0.599964    11.00000    0.03398    0.04034 =
         0.03931   -0.00665    0.00617    0.00269
rem afix  23
H12B  2    0.912320    0.244952    0.563376    11.00000    0.04011
H12A  2    0.851243    0.082096    0.555016    11.00000    0.04434
rem afix   0
C13   1    0.997147    0.073535    0.638343    11.00000    0.02964    0.03840 =
         0.04901   -0.00994    0.00711    0.00045
rem afix  23
H13B  2    1.041646    0.046944    0.581828    11.00000    0.04757
H13A  2    1.042861    0.147186    0.681127    11.00000    0.04087
rem afix   0
N14   3    0.968944   -0.062171    0.690959    11.00000    0.02780    0.02876 =
         0.06340   -0.00777    0.00229    0.00315
H14   2    1.030055   -0.114475    0.712081    11.00000    0.04693
C15   1    0.904549   -0.019324    0.772237    11.00000    0.03530    0.03380 =
         0.06000    0.00894    0.00963    0.00797
rem afix  23
H15B  2    0.946817    0.053765    0.819875    11.00000    0.04956
H15A  2    0.884808   -0.114143    0.808529    11.00000    0.05377
rem afix   0
C16   1    0.799309    0.057780    0.734429    11.00000    0.02978    0.02827 =
         0.05910    0.00609    0.00917    0.00245
rem afix  23
H16B  2    0.756264   -0.011606    0.692583    11.00000    0.04632
H16A  2    0.755257    0.086504    0.789679    11.00000    0.04267
rem afix   0
C21   1    0.642433    0.293448    0.722071    11.00000    0.02590    0.02199 =
         0.03630    0.00111   -0.00058    0.00164
C22   1    0.537381    0.230520    0.718424    11.00000    0.02844    0.02727 =
         0.04696   -0.00372   -0.00044   -0.00230
rem afix  43
H22   2    0.511425    0.166331    0.663301    11.00000    0.03977
rem afix   0
C23   1    0.466076    0.255955    0.791701    11.00000    0.02701    0.03107 =
         0.05586    0.00168    0.00513   -0.00204
rem afix  43
H23   2    0.392597    0.210752    0.789592    11.00000    0.05056
rem afix   0
C24   1    0.502277    0.345526    0.867495    11.00000    0.03278    0.02870 =
         0.04256    0.00562    0.01042    0.00602
F24   4    0.433711    0.372470    0.939659    11.00000    0.04580    0.04922 =
         0.05618   -0.00132    0.02368    0.00058
C25   1    0.605883    0.410454    0.874520    11.00000    0.03427    0.02721 =
         0.03571    0.00093    0.00070    0.00297
rem afix  43
H25   2    0.627012    0.472539    0.929469    11.00000    0.03835
rem afix   0
C26   1    0.675475    0.383827    0.800752    11.00000    0.02579    0.02668 =
         0.03702    0.00102   -0.00076   -0.00056
rem afix  43
H26   2    0.749082    0.426603    0.804670    11.00000    0.04222
rem afix   0
C31   1    0.734479    0.407811    0.584337    11.00000    0.02915    0.02995 =
         0.03120   -0.00342    0.00276    0.00154
C32   1    0.813283    0.515860    0.612027    11.00000    0.03328    0.03750 =
         0.03931    0.00477   -0.00353   -0.00475
rem afix  43
H32   2    0.864354    0.495361    0.667483    11.00000    0.04500
rem afix   0
C33   1    0.822053    0.650604    0.561493    11.00000    0.03646    0.03729 =
         0.05183    0.00585    0.00450   -0.00543
rem afix  43
H33   2    0.875350    0.727490    0.579301    11.00000    0.05616
rem afix   0
C34   1    0.750267    0.674073    0.482959    11.00000    0.04259    0.03681 =
         0.04227    0.01098    0.01384    0.00950
F34   4    0.758389    0.805278    0.432106    11.00000    0.05785    0.05005 =
         0.06491    0.02778    0.01910    0.01250
C35   1    0.669971    0.572424    0.453450    11.00000    0.04572    0.04777 =
         0.03389    0.00175   -0.00145    0.01330
rem afix  43
H35   2    0.622513    0.594602    0.397153    11.00000    0.05741
rem afix   0
C36   1    0.662731    0.439105    0.505081    11.00000    0.03704    0.03725 =
         0.03587   -0.00743   -0.00408    0.00277
rem afix  43
H36   2    0.608611    0.368401    0.485969    11.00000    0.04478
HKLF    4
REM  hsy200 in P2(1)/c
REM R1 =  0.0354 for   2847 Fo > 4sig(Fo)  and  0.0368 for all   3006 data
REM    262 parameters refined using      0 restraints
END
WGHT      0.0516      0.3455
REM Highest difference peak  0.183,  deepest hole -0.228,  1-sigma level  0.032
Q1    1   0.6823  0.2773  0.6852  11.00000  0.05    0.18
Q2    1   0.5492  0.3982  0.8575  11.00000  0.05    0.17
Q3    1   0.5953  0.2603  0.7268  11.00000  0.05    0.16
Q4    1   0.9715 -0.0181  0.6391  11.00000  0.05    0.16
Q5    1   0.7287  0.5989  0.4630  11.00000  0.05    0.16
;
