# Supplementary material for: 1-[Bis(4-fluoro­phen­yl)meth­yl]piperazine
Source: Acta Crystallogr Sect E Struct Rep Online. 2012 Aug 31;68(Pt 9):o2817. doi: 10.1107/S1600536812036902 (PMC3435841; doi:10.1107/S1600536812036902)
Supplement: Supplementary file 2 [file e-68-o2817-Isup2.hkl]

#
# h,k,l, Fc-squared, Fo-squared, sigma(Fo-squared) and status flag
#
data_I
_shelx_title ' hsy200 in P2(1)/c'
_shelx_refln_list_code          4
_shelx_F_calc_maximum       99.85
_exptl_crystal_F_000       608.00
_reflns_d_resolution_high  0.7969
 
loop_
 _symmetry_equiv_pos_as_xyz
 'x, y, z'
 '-x, y+1/2, -z+1/2'
 '-x, -y, -z'
 'x, -y-1/2, z-1/2'
 
_cell_length_a    12.1574
_cell_length_b     8.8559
_cell_length_c    13.8604
_cell_angle_alpha  90.000
_cell_angle_beta   93.355
_cell_angle_gamma  90.000
 
_shelx_F_squared_multiplier     1.000
 
loop_
 _refln_index_h
 _refln_index_k
 _refln_index_l
 _refln_F_squared_calc
 _refln_F_squared_meas
 _refln_F_squared_sigma
 _refln_observed_status
   1   0   0     1219.58     1119.01      2.39 o
   2   0   0     1974.84     1872.77      9.62 o
   3   0   0       82.07       87.73      0.83 o
   4   0   0     1973.09     1819.60     14.60 o
   5   0   0      195.39      165.17      2.85 o
   6   0   0      334.59      389.42      3.56 o
   7   0   0       31.20       31.30      1.13 o
   8   0   0        0.12        0.83      0.79 o
   9   0   0      170.05      161.39      2.20 o
  10   0   0        1.45        2.91      0.29 o
  11   0   0      516.62      520.99      4.47 o
  12   0   0      206.17      216.80      2.84 o
  13   0   0      193.95      202.59      2.53 o
  14   0   0      323.69      323.79      5.10 o
  15   0   0       15.31       13.74      0.62 o
   1   1   0      990.12      949.11      2.30 o
   2   1   0      381.64      375.15      1.73 o
   3   1   0      171.77      169.43      1.05 o
   4   1   0     1501.68     1373.98      3.19 o
   5   1   0     3161.65     3094.67      7.80 o
   6   1   0       39.56       43.19      0.72 o
   7   1   0       90.98       97.31      1.41 o
   8   1   0        0.01        0.13      0.15 o
   9   1   0       80.82       77.89      1.04 o
  10   1   0      313.55      288.53      2.18 o
  11   1   0      144.98      150.85      1.69 o
  12   1   0       61.84       63.35      0.96 o
  13   1   0        8.78       11.73      0.44 o
  14   1   0       36.04       39.05      0.65 o
  15   1   0       14.15       12.88      0.33 o
   0   2   0      270.96      261.57      1.39 o
   1   2   0     6111.62     5690.37      7.40 o
   2   2   0      135.40      109.05      1.00 o
   3   2   0     3002.36     2875.49     18.34 o
   4   2   0     1001.69      944.18      4.97 o
   5   2   0      789.33      805.05      3.03 o
   6   2   0      200.28      180.04      1.51 o
   7   2   0       13.82       12.43      0.44 o
   8   2   0      136.60      147.38      1.85 o
   9   2   0      110.54      106.94      1.42 o
  10   2   0      336.06      325.45      2.61 o
  11   2   0       85.62       74.87      1.41 o
  12   2   0       39.09       39.70      0.86 o
  13   2   0       57.64       55.98      0.92 o
  14   2   0        0.23        0.76      0.15 o
   1   3   0      298.74      270.98      1.23 o
   2   3   0      115.55      133.73      1.78 o
   3   3   0     1245.26     1238.47      4.31 o
   4   3   0        4.43        6.47      0.34 o
   5   3   0        0.00        0.92      0.26 o
   6   3   0       38.26       41.28      0.91 o
   7   3   0      706.59      699.90      4.00 o
   8   3   0      131.89      124.84      1.79 o
   9   3   0       20.20       26.05      0.61 o
  10   3   0        3.90        3.02      0.32 o
  11   3   0        1.21        1.33      0.21 o
  12   3   0      201.85      208.69      1.90 o
  13   3   0       60.77       51.75      0.84 o
  14   3   0       64.14       59.91      0.84 o
   0   4   0      269.49      264.09      2.01 o
   1   4   0      220.19      207.47      1.55 o
   2   4   0       62.62       56.12      0.73 o
   3   4   0      209.61      212.80      1.62 o
   4   4   0       54.08       51.69      0.88 o
   5   4   0       78.52       84.99      3.22 o
   6   4   0        6.67        7.41      0.42 o
   7   4   0      146.78      138.42      1.90 o
   8   4   0        0.90        0.33      0.12 o
   9   4   0       11.99       14.00      0.52 o
  10   4   0       18.27       15.94      0.50 o
  11   4   0      325.39      318.48      2.39 o
  12   4   0      219.60      211.40      1.56 o
  13   4   0       41.63       46.58      0.83 o
  14   4   0        0.00        0.18      0.10 o
   1   5   0      678.43      699.46      4.99 o
   2   5   0      369.85      365.94      2.40 o
   3   5   0      465.81      492.58      2.59 o
   4   5   0      643.16      636.26      3.11 o
   5   5   0       96.36       99.57      1.73 o
   6   5   0        5.53        4.86      0.34 o
   7   5   0       16.31       16.71      0.48 o
   8   5   0       43.68       42.24      0.89 o
   9   5   0       19.21       21.76      0.58 o
  10   5   0       63.16       60.28      0.96 o
  11   5   0       87.37       82.02      1.09 o
  12   5   0       10.54        5.40      0.31 o
  13   5   0       79.72       78.07      1.19 o
   0   6   0      243.43      256.10      2.70 o
   1   6   0      279.38      298.70      2.41 o
   2   6   0      156.67      153.88      1.76 o
   3   6   0     1556.05     1560.17      5.73 o
   4   6   0       93.87       89.68      1.23 o
   5   6   0        0.72        0.39      0.15 o
   6   6   0       45.33       43.46      0.89 o
   7   6   0      224.33      216.59      2.93 o
   8   6   0        0.59        1.01      0.23 o
   9   6   0       17.57       17.19      0.65 o
  10   6   0       29.07       23.57      0.63 o
  11   6   0        2.19        2.93      0.21 o
  12   6   0      108.96      119.51      2.11 o
   1   7   0      367.34      367.51      2.28 o
   2   7   0        0.15        0.55      0.13 o
   3   7   0      280.61      272.36      2.35 o
   4   7   0      180.30      175.61      2.27 o
   5   7   0      179.41      182.97      3.80 o
   6   7   0        0.25        0.77      0.26 o
   7   7   0      163.29      160.80      1.96 o
   8   7   0       41.10       40.83      0.82 o
   9   7   0       17.99       17.96      0.52 o
  10   7   0        0.31        0.22      0.16 o
  11   7   0        0.51        0.51      0.18 o
   0   8   0       99.68       90.35      1.87 o
   1   8   0      285.83      288.25      2.36 o
   2   8   0      203.85      210.33      2.02 o
   3   8   0      173.03      171.08      2.10 o
   4   8   0       30.90       26.96      1.03 o
   5   8   0      350.97      356.02      7.56 o
   6   8   0       76.65       73.48      2.37 o
   7   8   0      106.79      117.77      2.85 o
   8   8   0       88.79       96.61      2.37 o
   9   8   0        3.65        5.44      0.54 o
  10   8   0        7.68        5.53      0.39 o
   1   9   0       77.22       77.37      1.17 o
   2   9   0        0.01        0.91      0.42 o
   3   9   0      102.93      111.52      1.57 o
   4   9   0      201.15      208.94      2.09 o
   5   9   0       53.93       54.07      1.02 o
   6   9   0       28.80       27.61      0.90 o
   7   9   0       20.77       24.23      1.10 o
   8   9   0        3.54        2.95      0.37 o
   0  10   0       10.04        8.77      0.68 o
   1  10   0        0.02        0.22      0.13 o
   2  10   0      145.36      146.70      1.83 o
   3  10   0       47.31       45.51      1.45 o
   4  10   0       64.44       62.14      1.64 o
   5  10   0       42.52       45.29      1.34 o
   6  10   0       31.90       29.78      0.97 o
 -15   1   1       92.50       87.70      1.06 o
 -14   1   1        0.00        0.39      0.17 o
 -13   1   1       39.11       39.99      0.80 o
 -12   1   1      217.07      217.81      1.76 o
 -11   1   1      238.24      242.32      1.91 o
 -10   1   1        0.09        0.17      0.18 o
  -9   1   1       74.85       72.97      0.94 o
  -8   1   1      259.42      282.52      2.57 o
  -7   1   1       81.78       72.75      1.02 o
  -6   1   1      455.22      419.90      2.22 o
  -5   1   1       11.67       12.90      0.35 o
  -4   1   1      161.51      148.33      1.05 o
  -3   1   1     1884.19     1815.43      4.44 o
  -2   1   1     1022.57      982.95      2.39 o
  -1   1   1        2.34        1.83      0.16 o
   0   1   1       12.76       14.12      0.20 o
   1   1   1        9.09        7.99      0.20 o
   3   1   1      464.57      463.26      1.72 o
   4   1   1      240.30      241.65      1.76 o
   5   1   1     1724.75     1756.43      4.13 o
   6   1   1      290.60      289.50      1.91 o
   7   1   1      418.84      411.61      2.94 o
   8   1   1        8.85       10.45      0.52 o
   9   1   1        7.93        7.42      0.31 o
  10   1   1      282.77      270.03      1.85 o
  11   1   1        0.70        0.39      0.17 o
  12   1   1       18.68       16.86      0.56 o
  13   1   1       41.69       47.53      0.85 o
  14   1   1       78.60       75.16      1.06 o
  15   1   1        6.27        4.43      0.23 o
 -15   2   1       16.22       13.00      0.76 o
 -14   2   1        0.02        0.31      0.13 o
 -13   2   1      255.22      262.92      1.97 o
 -12   2   1       49.20       51.41      0.97 o
 -11   2   1      565.72      547.21      3.87 o
 -10   2   1        3.58        2.20      0.29 o
  -9   2   1       22.09       25.08      0.60 o
  -8   2   1       70.87       80.72      1.35 o
  -7   2   1       23.64       28.45      0.66 o
  -6   2   1      113.57      129.95      1.61 o
  -5   2   1      474.65      437.10      2.14 o
  -4   2   1      121.74      102.59      1.03 o
  -3   2   1     2499.93     2375.01      7.31 o
  -2   2   1      222.26      206.91      1.18 o
  -1   2   1     5874.17     5457.69     10.74 o
   0   2   1      892.47      917.73      2.95 o
   1   2   1     1682.94     1558.40     10.46 o
   2   2   1     3377.89     3087.11     19.02 o
   3   2   1     2810.07     2759.59     12.23 o
   4   2   1       15.72       27.98      0.50 o
   5   2   1     4649.77     4778.25     26.03 o
   6   2   1        2.79        4.29      0.52 o
   7   2   1       24.63       23.88      0.71 o
   8   2   1        4.52        5.41      0.42 o
   9   2   1      123.93      116.02      1.31 o
  10   2   1      228.56      229.31      2.41 o
  11   2   1        8.11        6.08      0.44 o
  12   2   1        6.91        5.74      0.40 o
  13   2   1       37.22       34.44      0.71 o
  14   2   1        0.03        0.01      0.12 o
 -14   3   1        0.22        0.39      0.13 o
 -13   3   1       20.55       21.42      0.55 o
 -12   3   1       14.34       17.47      0.57 o
 -11   3   1       14.10       18.96      0.62 o
 -10   3   1       93.41       98.65      1.22 o
  -9   3   1      347.55      340.61      2.74 o
  -8   3   1      167.87      162.50      2.23 o
  -7   3   1      202.01      213.11      2.18 o
  -6   3   1      163.81      197.65      1.95 o
  -5   3   1       13.25       18.72      0.59 o
  -4   3   1     1092.76     1062.61      4.30 o
  -3   3   1      841.46      827.93      3.94 o
  -2   3   1        0.38        0.72      0.12 o
  -1   3   1       23.52       19.83      0.34 o
   0   3   1     2715.02     2609.86     18.96 o
   1   3   1     1422.69     1384.17      4.47 o
   2   3   1      605.66      617.74      2.53 o
   3   3   1      264.86      253.82      1.99 o
   4   3   1     1541.57     1711.17      6.99 o
   5   3   1      156.98      171.86      1.72 o
   6   3   1      253.82      219.91      2.25 o
   7   3   1        6.39        5.18      0.37 o
   8   3   1        0.26        0.23      0.15 o
   9   3   1       51.37       58.74      0.96 o
  10   3   1        3.24        6.48      0.42 o
  11   3   1       23.54       22.37      0.76 o
  12   3   1       23.73       20.92      0.60 o
  13   3   1       16.76       15.84      0.47 o
  14   3   1        1.68        2.73      0.18 o
 -14   4   1      401.04      359.99     23.48 o
 -13   4   1       32.58       37.07      0.75 o
 -12   4   1      115.07      119.08      1.18 o
 -11   4   1       37.35       36.55      0.72 o
 -10   4   1      108.19       97.24      1.22 o
  -9   4   1        4.88        4.03      0.27 o
  -8   4   1        0.17        0.28      0.13 o
  -7   4   1      294.49      276.52      2.64 o
  -6   4   1      288.02      326.24      2.71 o
  -5   4   1       25.40       22.19      0.76 o
  -4   4   1        0.35        0.33      0.12 o
  -3   4   1        0.33        0.14      0.11 o
  -2   4   1      271.54      289.16      1.46 o
  -1   4   1      240.06      276.36      2.25 o
   0   4   1      849.01      845.72      4.20 o
   1   4   1      112.63      107.96      1.17 o
   2   4   1      416.79      410.60      2.69 o
   3   4   1       27.85       20.38      0.47 o
   4   4   1      142.02      158.90      2.39 o
   5   4   1        2.42        3.99      0.31 o
   6   4   1       26.55       33.11      0.81 o
   7   4   1        0.10        0.33      0.16 o
   8   4   1       58.77       50.61      0.73 o
   9   4   1       60.54       61.17      1.23 o
  10   4   1        3.04        4.68      0.36 o
  11   4   1        0.01        0.00      0.15 o
  12   4   1       32.74       35.43      0.73 o
  13   4   1       11.89       10.38      0.39 o
  14   4   1      215.95      200.03      7.78 o
 -13   5   1      137.78      139.17      1.52 o
 -12   5   1       75.74       74.30      1.10 o
 -11   5   1        2.57        3.57      0.26 o
 -10   5   1        1.81        0.73      0.15 o
  -9   5   1       37.70       32.29      0.70 o
  -8   5   1       53.17       50.97      1.41 o
  -7   5   1      120.83      120.30      1.26 o
  -6   5   1      169.03      178.70      1.61 o
  -5   5   1      177.26      181.58      2.03 o
  -4   5   1      149.40      155.37      1.96 o
  -3   5   1       47.06       60.80      1.02 o
  -2   5   1      835.04      845.15      4.13 o
  -1   5   1        0.71        1.11      0.16 o
   0   5   1        0.95        0.63      0.14 o
   1   5   1       14.02       13.36      0.54 o
   2   5   1      367.11      388.64      2.33 o
   3   5   1       49.51       49.25      0.83 o
   4   5   1       89.16       90.15      1.39 o
   5   5   1      194.98      173.02      2.26 o
   6   5   1      159.41      150.48      1.55 o
   7   5   1       23.64       21.70      0.60 o
   8   5   1       12.96       14.57      0.60 o
   9   5   1       65.84       54.88      0.90 o
  10   5   1      162.90      155.37      1.59 o
  11   5   1        0.38        0.39      0.22 o
  12   5   1        8.89       11.37      0.44 o
  13   5   1       92.98       87.68      1.65 o
 -12   6   1       76.63       71.98      1.35 o
 -11   6   1       26.56       26.24      0.58 o
 -10   6   1       11.27        9.88      0.48 o
  -9   6   1       36.64       34.17      1.12 o
  -8   6   1      106.00      102.57      2.05 o
  -7   6   1       29.71       26.61      1.05 o
  -6   6   1        8.54        8.30      0.44 o
  -5   6   1      195.09      190.32      1.80 o
  -4   6   1       34.26       37.10      0.71 o
  -3   6   1       64.98       66.51      1.19 o
  -2   6   1      193.85      192.14      1.98 o
  -1   6   1      260.50      303.07      2.09 o
   0   6   1      312.93      303.81      2.56 o
   1   6   1       15.73       12.44      0.50 o
   2   6   1       42.75       39.84      0.89 o
   3   6   1      840.61      887.32      4.65 o
   4   6   1      799.79      775.14      4.15 o
   5   6   1       37.31       35.80      0.72 o
   6   6   1       81.50       90.59      1.20 o
   7   6   1        0.88        0.10      0.21 o
   8   6   1      206.93      200.31      3.31 o
   9   6   1       52.58       51.67      1.36 o
  10   6   1       31.63       33.83      0.80 o
  11   6   1        0.44        0.16      0.25 o
  12   6   1        3.81        2.90      0.19 o
 -11   7   1        0.36        0.50      0.12 o
 -10   7   1        1.23        1.93      0.19 o
  -9   7   1       48.32       48.19      0.97 o
  -8   7   1        1.86        2.06      0.26 o
  -7   7   1      639.31      643.84      4.90 o
  -6   7   1       18.51       17.87      0.82 o
  -5   7   1      354.84      360.90      5.30 o
  -4   7   1      363.94      370.80      3.71 o
  -3   7   1       28.06       27.85      0.75 o
  -2   7   1      249.63      257.47      1.72 o
  -1   7   1      342.83      357.62      2.23 o
   0   7   1        5.97        8.39      0.32 o
   1   7   1      344.45      339.71      1.99 o
   2   7   1       76.49       73.91      1.03 o
   3   7   1      151.11      157.67      1.71 o
   4   7   1       31.36       33.52      1.15 o
   5   7   1      483.66      495.80      5.56 o
   6   7   1       50.48       52.70      3.09 o
   7   7   1      876.25      840.51      4.85 o
   8   7   1        5.26        4.21      0.28 o
   9   7   1       91.31       96.92      1.35 o
  10   7   1       19.16       22.02      0.57 o
  11   7   1      102.18       95.27      1.71 o
 -10   8   1       58.25       55.24      1.26 o
  -9   8   1        0.05        0.11      0.26 o
  -8   8   1        2.74        2.44      0.24 o
  -7   8   1       26.27       23.95      1.32 o
  -6   8   1       21.46       19.25      0.83 o
  -5   8   1      101.55       93.77      1.85 o
  -4   8   1       75.84       81.44      1.73 o
  -3   8   1        0.04        0.09      0.15 o
  -2   8   1       14.34       16.95      0.58 o
  -1   8   1       89.05       86.45      1.61 o
   0   8   1       37.83       36.40      0.84 o
   1   8   1      196.22      197.60      1.94 o
   2   8   1      484.06      514.25      3.13 o
   3   8   1      438.10      451.34      3.40 o
   4   8   1       74.85       78.65      1.44 o
   5   8   1        0.20        0.34      0.21 o
   6   8   1        8.60        7.26      0.52 o
   7   8   1       14.55       13.99      0.66 o
   8   8   1        7.86       10.23      0.52 o
   9   8   1       26.20       19.50      0.60 o
  -8   9   1        0.24        1.31      0.28 o
  -7   9   1        2.52        3.91      0.50 o
  -6   9   1       75.98       81.20      1.47 o
  -5   9   1        8.87        7.95      0.41 o
  -4   9   1       13.54       14.33      0.55 o
  -3   9   1        5.10        4.90      0.38 o
  -2   9   1       34.31       34.02      0.68 o
  -1   9   1       20.83       22.22      0.56 o
   0   9   1        4.28        4.36      0.29 o
   1   9   1      423.31      423.35      2.69 o
   2   9   1        8.22        7.93      0.39 o
   3   9   1       79.17       80.17      1.16 o
   4   9   1      159.16      168.14      2.34 o
   5   9   1       46.32       49.02      1.54 o
   6   9   1       77.54       70.70      1.38 o
   7   9   1        7.21        8.82      0.67 o
   8   9   1       70.45       77.83      1.58 o
  -6  10   1        1.24        2.41      0.31 o
  -5  10   1        0.21        0.28      0.22 o
  -4  10   1       20.97       20.70      0.66 o
  -3  10   1       21.92       26.05      1.08 o
  -2  10   1       76.78       76.11      1.92 o
  -1  10   1       28.31       28.56      1.21 o
   0  10   1       27.56       28.89      0.70 o
   1  10   1        0.22        0.69      0.21 o
   2  10   1        0.00        0.22      0.23 o
   3  10   1        3.25        1.95      0.37 o
   4  10   1        4.00        3.36      0.42 o
   5  10   1       23.52       23.75      0.97 o
   6  10   1       12.14       11.85      0.60 o
 -15   0   2        4.89        8.07      0.46 o
 -14   0   2       29.62       33.99      0.89 o
 -13   0   2        2.82        4.27      0.42 o
 -12   0   2      123.31      121.59      2.14 o
 -11   0   2      364.12      373.57      3.80 o
 -10   0   2       10.05        8.31      0.51 o
  -9   0   2      118.30      122.55      1.75 o
  -8   0   2       83.34      100.16      2.11 o
  -7   0   2      393.31      377.83      3.78 o
  -6   0   2       81.10       86.71      1.64 o
  -5   0   2       30.12       34.33      0.93 o
  -4   0   2     1878.57     1854.04      4.39 o
  -3   0   2        0.68        2.02      0.46 o
  -1   0   2     7912.22     7071.29      8.75 o
   0   0   2      783.86      687.93      2.88 o
   1   0   2     1354.40     1326.21      7.58 o
   2   0   2      288.76      235.67      2.41 o
   3   0   2      950.99      918.91      4.05 o
   4   0   2     2318.21     2094.18     13.58 o
   5   0   2      150.77      159.65      2.19 o
   6   0   2     3200.26     3114.10     10.67 o
   7   0   2     2636.13     2732.40     10.95 o
   8   0   2      466.34      448.37      4.82 o
   9   0   2        0.68        0.64      0.15 o
  10   0   2      826.43      824.48      6.42 o
  11   0   2       14.83       11.20      0.74 o
  12   0   2     2153.91     2142.56      8.71 o
  13   0   2       63.11       69.12      1.43 o
  14   0   2        0.05        0.31      0.15 o
 -15   1   2       32.69       29.54      0.73 o
 -14   1   2        5.69        5.20      0.26 o
 -13   1   2        3.96        5.65      0.32 o
 -12   1   2       29.32       29.17      0.65 o
 -11   1   2      866.62      872.84      4.44 o
 -10   1   2       12.30       13.28      0.40 o
  -9   1   2        3.73        3.54      0.23 o
  -8   1   2      436.57      436.26      3.14 o
  -7   1   2        3.57        2.86      0.25 o
  -6   1   2      499.60      523.19      3.07 o
  -5   1   2      460.46      411.36      1.96 o
  -4   1   2     2606.99     2492.96      6.83 o
  -3   1   2     2821.84     2610.34      6.11 o
  -2   1   2     3060.22     2865.53      6.14 o
  -1   1   2     1252.92     1198.82      7.45 o
   0   1   2     2133.50     1967.09     11.65 o
   2   1   2     7957.52     7492.66      9.14 o
   3   1   2      166.32      148.54      0.92 o
   4   1   2      208.88      210.06      1.28 o
   5   1   2       58.47       72.92      0.86 o
   6   1   2       34.11       34.99      2.71 o
   7   1   2      203.53      247.56      2.33 o
   8   1   2       58.20       46.83      1.34 o
   9   1   2       16.48       17.98      0.42 o
  10   1   2       28.38       26.35      0.59 o
  11   1   2        7.76        5.64      0.35 o
  12   1   2       17.99       15.63      0.53 o
  13   1   2        0.13        0.50      0.13 o
  14   1   2        6.02        4.63      0.27 o
 -14   2   2        0.01        0.11      0.17 o
 -13   2   2        1.22        0.91      0.20 o
 -12   2   2       26.96       31.27      0.66 o
 -11   2   2      196.30      194.93      1.60 o
 -10   2   2      690.32      670.53      2.82 o
  -9   2   2       74.43       69.50      1.02 o
  -8   2   2      198.81      213.55      2.14 o
  -7   2   2       25.78       17.70      0.52 o
  -6   2   2      256.18      284.95      1.91 o
  -5   2   2      753.76      745.75      2.81 o
  -4   2   2      168.86      169.85      1.52 o
  -3   2   2     1994.90     1946.33      9.35 o
  -2   2   2       22.12       26.25      0.50 o
  -1   2   2     4523.03     4246.73     11.32 o
   0   2   2       68.52       95.57      0.72 o
   1   2   2     9567.74     8802.84     27.65 o
   2   2   2     2260.65     2124.14     17.53 o
   3   2   2      796.30      803.68      3.78 o
   4   2   2      774.25      753.89      4.59 o
   5   2   2       20.91       20.41      0.75 o
   6   2   2     3375.03     3534.39      8.88 o
   7   2   2       36.49       35.83      1.09 o
   8   2   2       23.96       26.60      1.06 o
   9   2   2        8.93        9.37      0.39 o
  10   2   2        0.90        0.28      0.17 o
  11   2   2       26.22       21.39      0.75 o
  12   2   2        8.21        7.38      0.44 o
  13   2   2       14.32       13.54      0.44 o
  14   2   2        0.97        0.62      0.24 o
 -14   3   2       38.56       42.31      0.70 o
 -13   3   2       26.87       30.64      0.64 o
 -12   3   2      109.75      115.97      1.23 o
 -11   3   2       15.59       14.25      0.48 o
 -10   3   2       18.18       16.76      0.52 o
  -9   3   2     1136.03     1132.33      4.23 o
  -8   3   2      321.78      326.85      2.31 o
  -7   3   2      155.49      161.26      2.35 o
  -6   3   2      256.97      234.02      1.89 o
  -5   3   2      144.92      151.05      1.50 o
  -4   3   2      544.85      559.47      3.03 o
  -3   3   2       12.67       14.10      0.46 o
  -2   3   2      408.26      398.81      1.94 o
  -1   3   2     1169.14     1160.73      3.09 o
   0   3   2     1983.41     1919.61      5.61 o
   1   3   2      326.80      285.72      1.67 o
   2   3   2        7.19        7.05      0.28 o
   3   3   2       23.68       24.72      0.67 o
   4   3   2      285.06      277.55      3.41 o
   5   3   2      167.34      186.31      2.01 o
   6   3   2       17.68       19.84      0.65 o
   7   3   2      139.42      152.78      2.19 o
   8   3   2       30.52       32.43      0.66 o
   9   3   2       22.76       20.97      0.56 o
  10   3   2       48.33       48.66      1.11 o
  11   3   2       37.77       39.93      1.00 o
  12   3   2       12.08        9.68      0.47 o
  13   3   2        3.31        1.82      0.18 o
  14   3   2        2.84        3.03      0.23 o
 -14   4   2       28.20       20.66      0.71 o
 -13   4   2        4.10        4.49      0.23 o
 -12   4   2      133.10      129.70      1.23 o
 -11   4   2      639.60      637.00      3.10 o
 -10   4   2      186.95      175.31      1.64 o
  -9   4   2       23.24       21.14      0.58 o
  -8   4   2       14.92       14.27      0.42 o
  -7   4   2      442.77      454.71      3.32 o
  -6   4   2       69.30       73.27      1.43 o
  -5   4   2       98.74      109.69      2.12 o
  -4   4   2       31.64       33.39      0.75 o
  -3   4   2     1282.42     1295.54     10.06 o
  -2   4   2       13.88        7.32      0.27 o
  -1   4   2       72.14       62.69      0.69 o
   0   4   2     2830.18     3008.04     13.22 o
   1   4   2     1351.03     1355.86      5.04 o
   2   4   2      807.14      800.13      4.36 o
   3   4   2      264.27      286.06      1.77 o
   4   4   2        3.34        1.24      0.18 o
   5   4   2       59.96       59.18      1.09 o
   6   4   2      253.42      261.54      2.65 o
   7   4   2       81.06       69.54      1.09 o
   8   4   2        7.90        6.47      0.32 o
   9   4   2        9.08        4.57      0.43 o
  10   4   2       10.84        7.36      0.44 o
  11   4   2       48.85       48.33      1.04 o
  12   4   2        7.13        8.69      0.37 o
  13   4   2        0.02       -0.04      0.12 o
 -13   5   2       51.38       44.08      1.39 o
 -12   5   2      116.89      121.97      1.42 o
 -11   5   2       19.53       19.26      0.65 o
 -10   5   2       51.42       57.52      0.91 o
  -9   5   2        4.64        6.16      0.33 o
  -8   5   2        0.33        0.06      0.19 o
  -7   5   2      135.97      136.18      1.29 o
  -6   5   2       47.85       50.55      1.00 o
  -5   5   2       13.32       12.62      0.61 o
  -4   5   2      215.84      233.97      2.04 o
  -3   5   2      102.67       93.08      1.22 o
  -2   5   2       25.70       32.29      0.73 o
  -1   5   2       42.00       47.02      0.85 o
   0   5   2      316.22      338.78      3.12 o
   1   5   2     1238.88     1269.76      3.92 o
   2   5   2        8.14        6.80      0.30 o
   3   5   2       29.33       23.55      0.58 o
   4   5   2      121.47      114.30      1.77 o
   5   5   2      224.41      219.91      2.29 o
   6   5   2      168.74      160.07      1.75 o
   7   5   2        5.78        3.25      0.24 o
   8   5   2       26.34       23.26      0.92 o
   9   5   2       67.34       52.16      1.11 o
  10   5   2        1.37        0.76      0.20 o
  11   5   2       95.57       96.32      1.71 o
  12   5   2       36.55       37.52      1.42 o
  13   5   2       99.57       93.02      1.35 o
 -12   6   2       43.41       45.74      0.88 o
 -11   6   2        4.24        2.55      0.24 o
 -10   6   2       24.18       18.65      0.65 o
  -9   6   2      232.06      230.56      2.39 o
  -8   6   2        6.90        6.21      0.55 o
  -7   6   2        0.14        0.52      0.21 o
  -6   6   2      179.71      181.32      1.72 o
  -5   6   2     1321.06     1300.38      6.87 o
  -4   6   2     1115.94     1129.80      4.13 o
  -3   6   2      695.50      718.51      3.92 o
  -2   6   2        2.59        1.68      0.21 o
  -1   6   2       33.16       46.94      0.82 o
   0   6   2      364.78      382.88      2.34 o
   1   6   2        2.50        2.46      0.22 o
   2   6   2       41.77       45.98      0.95 o
   3   6   2        0.55        1.22      0.20 o
   4   6   2       81.33       78.45      1.15 o
   5   6   2      206.77      197.88      1.68 o
   6   6   2       48.88       43.19      1.04 o
   7   6   2       17.48       13.57      0.51 o
   8   6   2        0.77        0.24      0.16 o
   9   6   2      163.98      147.86      1.97 o
  10   6   2        1.00        1.12      0.33 o
  11   6   2        3.06        2.16      0.27 o
  12   6   2       81.80       74.23      1.11 o
 -11   7   2        6.34        5.41      0.76 o
 -10   7   2       37.11       33.46      0.70 o
  -9   7   2        7.59        7.60      0.40 o
  -8   7   2       10.34        8.46      0.87 o
  -7   7   2        1.08        1.66      0.51 o
  -6   7   2      173.81      176.52      3.77 o
  -5   7   2        1.84        2.78      0.36 o
  -4   7   2        2.46        1.82      0.33 o
  -3   7   2      227.04      212.32      1.53 o
  -2   7   2       40.45       43.09      0.71 o
  -1   7   2      182.43      189.38      1.47 o
   0   7   2       51.67       48.71      0.75 o
   1   7   2       13.18       10.69      0.36 o
   2   7   2       82.72       79.94      1.07 o
   3   7   2      357.97      369.86      2.56 o
   4   7   2      617.17      617.31      5.35 o
   5   7   2      126.78      125.69      2.19 o
   6   7   2       27.70       26.64      1.03 o
   7   7   2       61.17       71.11      1.68 o
   8   7   2        2.46        1.85      0.34 o
   9   7   2      204.41      239.81      2.05 o
  10   7   2       90.11       92.43      1.40 o
  11   7   2       32.11       32.77      1.00 o
 -10   8   2       67.58       62.16      1.03 o
  -9   8   2       60.34       61.09      1.13 o
  -8   8   2       12.01       13.15      0.86 o
  -7   8   2      105.14      107.65      2.75 o
  -6   8   2      125.15      125.09      2.09 o
  -5   8   2      109.97      106.65      1.49 o
  -4   8   2       10.23       11.77      0.52 o
  -3   8   2       17.80       17.55      0.57 o
  -2   8   2      149.46      154.80      1.66 o
  -1   8   2       11.55        9.83      0.44 o
   0   8   2       24.77       30.46      0.76 o
   1   8   2      280.83      282.86      2.28 o
   2   8   2        0.46        0.91      0.18 o
   3   8   2       89.37       86.66      1.47 o
   4   8   2      122.38      132.16      1.37 o
   5   8   2      705.54      714.54      4.11 o
   6   8   2       25.06       25.89      0.94 o
   7   8   2        5.56        4.61      0.85 o
   8   8   2       29.59       30.95      0.87 o
   9   8   2       58.75       50.78      0.92 o
  -8   9   2       29.62       29.87      1.05 o
  -7   9   2        3.64        2.73      0.22 o
  -6   9   2       72.47       74.03      1.41 o
  -5   9   2       69.27       76.36      1.23 o
  -4   9   2       76.89       82.65      1.62 o
  -3   9   2       52.74       54.40      1.34 o
  -2   9   2       53.67       53.86      0.93 o
  -1   9   2       61.93       62.41      0.89 o
   0   9   2      212.25      229.29      1.94 o
   1   9   2       27.24       28.97      0.82 o
   2   9   2        3.32        1.54      0.48 o
   3   9   2       50.48       53.51      1.11 o
   4   9   2       99.53      102.60      1.82 o
   5   9   2        6.69        7.96      0.51 o
   6   9   2      156.99      167.97      2.99 o
   7   9   2       23.10       22.07      0.97 o
   8   9   2      103.60       99.61      1.62 o
  -6  10   2       51.49       50.65      1.19 o
  -5  10   2       30.01       32.25      0.74 o
  -4  10   2      233.86      242.90      2.20 o
  -3  10   2        0.49        0.35      0.22 o
  -2  10   2        4.39        3.19      0.44 o
  -1  10   2       16.15       18.94      1.00 o
   0  10   2        1.11        0.53      0.15 o
   1  10   2       12.43       12.83      0.58 o
   2  10   2       22.77       20.14      1.01 o
   3  10   2       90.94       84.44      1.98 o
   4  10   2      132.71      130.62      2.35 o
   5  10   2       13.31       14.77      0.75 o
   6  10   2       14.97       16.11      0.66 o
 -15   1   3       32.38       29.24      0.90 o
 -14   1   3       10.53       11.72      0.36 o
 -13   1   3       46.77       47.38      0.85 o
 -12   1   3       12.26       11.67      0.47 o
 -11   1   3      352.52      346.84      2.27 o
 -10   1   3      472.53      481.61      3.05 o
  -9   1   3       33.72       38.18      0.59 o
  -8   1   3        0.32        0.05      0.21 o
  -7   1   3        0.19        0.14      0.12 o
  -6   1   3       63.79       80.83      0.95 o
  -5   1   3       34.08       32.99      0.55 o
  -4   1   3     1567.88     1610.36      3.57 o
  -3   1   3     6385.97     6033.71     11.06 o
  -2   1   3     2290.84     2189.83      4.28 o
  -1   1   3     2280.07     2097.20     16.81 o
   0   1   3     7287.97     7003.92     31.54 o
   1   1   3     1932.43     1859.84      8.42 o
   2   1   3     3655.49     3412.16     13.93 o
   3   1   3      398.86      408.14      1.73 o
   4   1   3        6.38       10.41      0.34 o
   5   1   3      469.13      473.17      5.87 o
   6   1   3     3477.77     3373.07     11.06 o
   7   1   3       64.21       70.78      1.58 o
   8   1   3      133.34      126.38      2.26 o
   9   1   3        1.92        1.66      0.15 o
  10   1   3      229.60      245.18      2.09 o
  11   1   3        8.12        9.43      0.43 o
  12   1   3      194.48      185.61      1.74 o
  13   1   3        8.71        9.60      0.36 o
  14   1   3       88.51       79.53      1.20 o
 -14   2   3       26.36       28.32      0.77 o
 -13   2   3        0.87        1.19      0.20 o
 -12   2   3        3.85        4.42      0.24 o
 -11   2   3        5.72        5.17      0.28 o
 -10   2   3        0.76        0.74      0.18 o
  -9   2   3      552.53      561.73      3.92 o
  -8   2   3      372.63      378.10      3.31 o
  -7   2   3      191.85      215.97      2.03 o
  -6   2   3      601.67      643.69      3.96 o
  -5   2   3       66.92       68.44      0.85 o
  -4   2   3      117.66      106.22      1.18 o
  -3   2   3      164.15      162.69      1.46 o
  -2   2   3      108.95      131.09      0.95 o
  -1   2   3     2323.17     2246.00     16.99 o
   0   2   3       46.06       47.92      0.51 o
   1   2   3     9970.18     8937.97     33.89 o
   2   2   3      885.67      919.14      2.07 o
   3   2   3      791.01      755.00      2.71 o
   4   2   3      915.36     1013.44      2.90 o
   5   2   3      388.67      389.19      2.26 o
   6   2   3      108.87      125.23      1.80 o
   7   2   3       41.04       45.20      1.16 o
   8   2   3        0.26        0.52      0.26 o
   9   2   3        5.22        4.02      0.28 o
  10   2   3       11.34        9.15      0.41 o
  11   2   3        3.97        2.95      0.31 o
  12   2   3        4.16        3.90      0.32 o
  13   2   3       62.68       66.36      1.09 o
  14   2   3       44.00       43.44      0.87 o
 -14   3   3       83.97       92.15      1.25 o
 -13   3   3       11.90       11.33      0.37 o
 -12   3   3      425.13      446.56      3.44 o
 -11   3   3       45.30       45.51      0.83 o
 -10   3   3      254.22      265.66      2.02 o
  -9   3   3      630.55      625.50      3.03 o
  -8   3   3      125.82      130.52      1.26 o
  -7   3   3       80.27       87.78      1.35 o
  -6   3   3       98.42      109.97      1.42 o
  -5   3   3      257.04      283.33      2.09 o
  -4   3   3      135.57      156.06      1.49 o
  -3   3   3       19.39       13.93      0.40 o
  -2   3   3       73.72       74.23      1.24 o
  -1   3   3      439.54      464.41      2.08 o
   0   3   3     1132.57     1139.58      3.73 o
   1   3   3       69.65       67.02      0.83 o
   2   3   3       13.64       17.08      0.44 o
   3   3   3     6541.95     6502.30     16.94 o
   4   3   3       75.17       85.87      1.01 o
   5   3   3        0.90        0.32      0.17 o
   6   3   3      155.26      144.95      2.06 o
   7   3   3       23.39       27.62      0.97 o
   8   3   3       36.63       35.26      0.62 o
   9   3   3        1.53        2.30      0.26 o
  10   3   3        1.28        0.57      0.20 o
  11   3   3        1.44        1.41      0.24 o
  12   3   3        6.57        5.46      0.35 o
  13   3   3        0.38        0.33      0.11 o
  14   3   3       65.36       62.50      2.03 o
 -14   4   3       24.37       21.93      0.71 o
 -13   4   3       39.49       46.09      0.78 o
 -12   4   3        1.91        2.27      0.19 o
 -11   4   3        1.73        1.83      0.20 o
 -10   4   3       36.97       43.15      0.82 o
  -9   4   3        9.74       12.11      0.44 o
  -8   4   3       12.53       12.09      0.43 o
  -7   4   3      790.23      804.60      3.68 o
  -6   4   3      167.43      159.00      2.56 o
  -5   4   3        0.17        0.18      0.17 o
  -4   4   3        6.42        7.65      0.34 o
  -3   4   3        5.88        6.66      0.27 o
  -2   4   3     5099.05     5215.77     21.69 o
  -1   4   3       19.62       14.69      0.41 o
   0   4   3     1096.76     1166.23      4.53 o
   1   4   3      496.05      521.14      3.03 o
   2   4   3      516.19      524.33      2.80 o
   3   4   3      119.39      130.17      1.46 o
   4   4   3      236.77      254.04      2.42 o
   5   4   3      164.23      148.73      1.99 o
   6   4   3       88.53       73.93      1.56 o
   7   4   3        0.59        0.47      0.12 o
   8   4   3      173.16      171.82      1.40 o
   9   4   3       18.09       24.40      0.77 o
  10   4   3        8.08        8.12      0.48 o
  11   4   3       12.73        8.78      0.58 o
  12   4   3        0.51        0.12      0.15 o
  13   4   3        1.29        0.94      0.17 o
 -13   5   3       21.60       18.98      0.64 o
 -12   5   3        0.91        1.98      0.26 o
 -11   5   3       50.89       53.12      0.93 o
 -10   5   3      148.93      147.98      1.64 o
  -9   5   3        7.38        7.14      0.35 o
  -8   5   3       23.67       29.86      1.78 o
  -7   5   3       43.03       46.88      0.94 o
  -6   5   3       19.46       21.68      0.67 o
  -5   5   3      107.52      117.39      2.22 o
  -4   5   3      440.61      430.93      3.13 o
  -3   5   3     1131.27     1165.10      4.87 o
  -2   5   3       75.02       81.55      1.15 o
  -1   5   3      362.57      335.64      1.79 o
   0   5   3      306.94      346.12      1.82 o
   1   5   3      212.13      218.20      1.64 o
   2   5   3      108.20      127.22      1.29 o
   3   5   3     1133.83     1104.67      4.79 o
   4   5   3       12.67        8.92      0.46 o
   5   5   3      119.22      124.58      1.78 o
   6   5   3      229.88      224.72      2.29 o
   7   5   3      189.98      183.26      1.80 o
   8   5   3      155.62      138.43      2.30 o
   9   5   3      186.14      162.41      3.30 o
  10   5   3        0.05        0.38      0.21 o
  11   5   3        0.65        0.17      0.15 o
  12   5   3        3.36        4.28      0.34 o
  13   5   3       25.70       25.07      0.58 o
 -12   6   3        4.88        8.27      0.38 o
 -11   6   3        8.17        7.42      0.42 o
 -10   6   3        5.48        7.73      0.53 o
  -9   6   3       53.90       57.81      1.21 o
  -8   6   3      126.11      120.47      2.25 o
  -7   6   3        1.75        2.71      0.40 o
  -6   6   3      333.46      327.02      3.17 o
  -5   6   3      142.99      143.71      1.74 o
  -4   6   3      407.25      419.33      2.54 o
  -3   6   3      197.02      211.39      2.42 o
  -2   6   3       94.32       97.21      1.19 o
  -1   6   3       59.68       62.52      0.95 o
   0   6   3      292.96      292.07      2.03 o
   1   6   3       41.30       47.46      0.94 o
   2   6   3      466.87      489.22      3.07 o
   3   6   3       15.38       19.24      0.56 o
   4   6   3       68.91       71.03      1.20 o
   5   6   3       11.17       13.75      0.48 o
   6   6   3      124.13      126.44      2.67 o
   7   6   3       17.61       19.56      0.92 o
   8   6   3       54.58       51.52      3.50 o
   9   6   3       30.59       33.21      1.11 o
  10   6   3      158.74      163.31      2.24 o
  11   6   3        0.01        0.64      0.18 o
  12   6   3       17.78       18.45      0.52 o
 -11   7   3        0.66        1.86      0.20 o
 -10   7   3       29.31       31.41      0.87 o
  -9   7   3       18.63       16.84      0.74 o
  -8   7   3      118.64      115.58      2.99 o
  -7   7   3      110.74      110.15      1.93 o
  -6   7   3      213.19      213.78      2.30 o
  -5   7   3       63.19       61.47      1.50 o
  -4   7   3       34.04       35.72      0.90 o
  -3   7   3       29.78       27.53      0.61 o
  -2   7   3      114.20      112.43      1.08 o
  -1   7   3        4.85        6.34      0.30 o
   0   7   3      283.59      265.82      1.72 o
   1   7   3      266.62      266.98      1.78 o
   2   7   3       22.75       23.87      0.53 o
   3   7   3       18.75       18.97      0.75 o
   4   7   3       46.70       53.92      1.43 o
   5   7   3     1211.93     1219.30      6.86 o
   6   7   3        2.04        2.04      0.35 o
   7   7   3        7.13        6.22      0.75 o
   8   7   3        9.61        9.61      0.57 o
   9   7   3      104.06      100.02      1.25 o
  10   7   3        9.68        8.27      0.58 o
  11   7   3       45.85       60.58      1.30 o
 -10   8   3       22.51       18.60      0.44 o
  -9   8   3        1.32        1.75      0.24 o
  -8   8   3        0.17        0.51      0.23 o
  -7   8   3       37.30       37.49      1.63 o
  -6   8   3       15.38       18.92      1.22 o
  -5   8   3        2.62        2.12      0.31 o
  -4   8   3      122.82      123.57      2.05 o
  -3   8   3       33.58       31.89      0.89 o
  -2   8   3       38.94       40.00      0.97 o
  -1   8   3       31.68       34.70      0.94 o
   0   8   3      125.42      119.64      1.72 o
   1   8   3       28.31       25.20      0.79 o
   2   8   3       10.83       12.33      0.72 o
   3   8   3       63.61       63.05      1.45 o
   4   8   3        0.07        0.20      0.17 o
   5   8   3        9.23       10.61      0.52 o
   6   8   3       82.21       90.44      1.42 o
   7   8   3       25.64       24.21      0.85 o
   8   8   3       74.54       70.47      1.25 o
   9   8   3       13.79       15.13      0.72 o
  -8   9   3       19.04       14.97      0.59 o
  -7   9   3       65.02       64.22      0.93 o
  -6   9   3       49.15       50.50      1.15 o
  -5   9   3       43.75       41.29      1.12 o
  -4   9   3       59.46       56.40      1.08 o
  -3   9   3       19.92       21.65      1.25 o
  -2   9   3        1.38        1.71      0.36 o
  -1   9   3       23.41       19.01      0.85 o
   0   9   3      214.25      222.13      2.83 o
   1   9   3       18.13       21.70      0.89 o
   2   9   3        3.94        4.16      0.41 o
   3   9   3       13.20       10.65      0.51 o
   4   9   3        7.07        6.07      0.47 o
   5   9   3       25.67       24.45      0.84 o
   6   9   3      173.13      180.94      2.98 o
   7   9   3       19.28       22.13      0.89 o
  -6  10   3       12.03        8.56      0.45 o
  -5  10   3       34.66       37.56      1.10 o
  -4  10   3       46.76       43.20      1.31 o
  -3  10   3        0.47        0.33      0.24 o
  -2  10   3       99.48      108.92      2.29 o
  -1  10   3        0.08        0.29      0.25 o
   0  10   3       24.43       23.62      1.10 o
   1  10   3        3.20        2.89      0.29 o
   2  10   3       51.98       52.01      1.57 o
   3  10   3        7.48        8.08      0.62 o
   4  10   3       21.52       26.99      1.04 o
   5  10   3        3.17        1.94      0.30 o
 -14   0   4       11.39       11.25      0.48 o
 -13   0   4       36.48       41.00      1.46 o
 -12   0   4      148.77      145.68      2.28 o
 -11   0   4       89.30       87.48      2.46 o
 -10   0   4     1157.49     1138.75      7.20 o
  -9   0   4     3821.34     3781.80      8.54 o
  -8   0   4      621.06      607.49      8.24 o
  -7   0   4      153.91      137.87      3.72 o
  -6   0   4      908.87      994.94      9.25 o
  -5   0   4       52.23       50.16      1.94 o
  -4   0   4      499.41      603.98      6.15 o
  -3   0   4      520.54      504.69      5.40 o
  -2   0   4     1117.05     1050.93      6.94 o
  -1   0   4       46.76       52.29      2.16 o
   0   0   4       20.02       20.40      0.48 o
   1   0   4     1844.61     1886.33     15.63 o
   2   0   4        0.54        1.01      0.28 o
   3   0   4     1969.81     1722.61      6.62 o
   4   0   4      192.25      231.27      2.72 o
   5   0   4      485.26      522.53      4.54 o
   6   0   4      588.65      516.12      4.91 o
   7   0   4     1511.24     1473.04      9.02 o
   8   0   4      112.93      107.73      2.60 o
   9   0   4        2.71        1.99      0.21 o
  10   0   4      322.41      320.33      3.37 o
  11   0   4       78.83       75.43      1.63 o
  12   0   4        4.87        6.71      0.49 o
  13   0   4       10.93        8.53      0.46 o
  14   0   4       48.04       40.78      1.03 o
 -14   1   4       60.81       66.89      1.27 o
 -13   1   4        1.29        1.37      0.17 o
 -12   1   4        2.72        3.33      0.26 o
 -11   1   4      523.19      526.51      2.76 o
 -10   1   4        0.12        0.29      0.13 o
  -9   1   4      149.08      135.54      1.13 o
  -8   1   4      186.46      212.20      3.64 o
  -7   1   4        4.52        4.39      0.82 o
  -6   1   4        6.74        5.51      0.36 o
  -5   1   4     2600.29     2788.95      6.48 o
  -4   1   4      894.72      932.35      3.92 o
  -3   1   4     2124.93     2105.90      4.94 o
  -2   1   4     1288.42     1187.52      5.57 o
  -1   1   4      151.60      141.06      0.79 o
   0   1   4       65.14       69.09      0.62 o
   1   1   4      917.73      849.31      2.08 o
   2   1   4      118.16      107.08      1.72 o
   3   1   4      667.63      628.95      3.23 o
   4   1   4     1473.24     1468.14      4.84 o
   5   1   4      107.60      112.53      1.68 o
   6   1   4     1267.66     1269.09      5.45 o
   7   1   4      724.17      709.79      5.55 o
   8   1   4     1286.27     1296.86      4.45 o
   9   1   4       62.54       58.87      0.78 o
  10   1   4       69.60       70.32      0.99 o
  11   1   4      119.40      120.02      1.47 o
  12   1   4       10.33       10.12      0.40 o
  13   1   4       56.13       52.49      0.89 o
  14   1   4       48.58       45.70      1.19 o
 -14   2   4       12.82       14.78      0.41 o
 -13   2   4      153.20      162.02      1.41 o
 -12   2   4        7.77        8.67      0.32 o
 -11   2   4        2.09        1.82      0.18 o
 -10   2   4      815.41      834.64      3.19 o
  -9   2   4       72.65       69.46      0.82 o
  -8   2   4       32.52       31.80      1.34 o
  -7   2   4        0.56        0.78      0.22 o
  -6   2   4       99.53      110.49      1.60 o
  -5   2   4     2460.58     2516.40     10.49 o
  -4   2   4      341.75      378.03      2.54 o
  -3   2   4      551.21      509.38      2.68 o
  -2   2   4      247.17      267.11      1.26 o
  -1   2   4      608.52      625.57      2.24 o
   0   2   4        0.04        0.14      0.08 o
   1   2   4     3072.35     3056.94     11.20 o
   2   2   4      939.64      965.81      3.58 o
   3   2   4      133.71      112.60      0.90 o
   4   2   4      889.94      903.14      7.55 o
   5   2   4      139.71      161.80      1.96 o
   6   2   4      350.25      337.53      3.06 o
   7   2   4       41.98       34.34      1.20 o
   8   2   4      258.17      270.91      1.77 o
   9   2   4       82.57       75.70      0.97 o
  10   2   4       91.99       97.41      1.30 o
  11   2   4      102.85      109.71      1.59 o
  12   2   4       12.87        9.94      0.59 o
  13   2   4       28.91       29.93      1.04 o
  14   2   4       22.30       25.49      0.88 o
 -14   3   4      112.20      108.69      1.06 o
 -13   3   4      130.80      133.62      1.19 o
 -12   3   4        5.04        6.23      0.29 o
 -11   3   4        9.04       10.35      0.40 o
 -10   3   4       18.95       21.42      0.53 o
  -9   3   4      305.70      303.14      2.01 o
  -8   3   4        5.98        5.93      0.35 o
  -7   3   4      187.31      205.98      2.42 o
  -6   3   4      581.73      566.42      3.25 o
  -5   3   4      419.17      402.81      3.51 o
  -4   3   4        3.37        1.53      0.24 o
  -3   3   4      165.87      172.49      1.38 o
  -2   3   4      145.93      160.07      1.25 o
  -1   3   4      484.63      428.33      2.33 o
   0   3   4      762.92      901.26      3.73 o
   1   3   4        7.01       11.26      0.83 o
   2   3   4      612.22      663.64      3.66 o
   3   3   4     3716.09     3858.71     15.09 o
   4   3   4        3.19        4.78      0.30 o
   5   3   4      103.84      106.50      1.69 o
   6   3   4      416.95      375.44      3.41 o
   7   3   4      303.76      294.36      3.19 o
   8   3   4        0.74        1.13      0.15 o
   9   3   4       12.03       11.04      0.52 o
  10   3   4       50.96       59.09      0.98 o
  11   3   4        1.06        1.55      0.29 o
  12   3   4        2.47        2.54      0.25 o
  13   3   4        6.71        5.99      0.47 o
  14   3   4        1.33        1.35      0.20 o
 -13   4   4       20.50       20.31      0.53 o
 -12   4   4       31.57       34.26      0.80 o
 -11   4   4        6.12        4.71      0.27 o
 -10   4   4       13.51       14.17      0.54 o
  -9   4   4      115.51      117.86      1.53 o
  -8   4   4      150.63      148.68      1.71 o
  -7   4   4       25.70       28.65      0.78 o
  -6   4   4      418.51      431.16      3.01 o
  -5   4   4       31.97       31.99      1.08 o
  -4   4   4      691.02      705.58      5.09 o
  -3   4   4       10.01        8.12      0.35 o
  -2   4   4      202.88      238.87      1.52 o
  -1   4   4      641.62      691.61      2.87 o
   0   4   4      257.41      279.87      2.01 o
   1   4   4     2515.33     2674.80      9.58 o
   2   4   4     3184.17     3249.26      7.96 o
   3   4   4      374.27      347.24      3.85 o
   4   4   4      102.45       95.44      1.38 o
   5   4   4      526.90      535.42      8.81 o
   6   4   4      193.49      181.23      2.50 o
   7   4   4      514.96      522.73      2.69 o
   8   4   4      208.69      199.76      1.80 o
   9   4   4        0.22        0.42      0.30 o
  10   4   4       35.36       23.23      0.95 o
  11   4   4       10.01        8.50      0.57 o
  12   4   4       12.19       11.86      0.46 o
  13   4   4        2.93        2.75      0.28 o
 -13   5   4        4.32        4.86      0.26 o
 -12   5   4       15.93       16.84      0.63 o
 -11   5   4        2.53        1.49      0.22 o
 -10   5   4       35.18       34.86      0.94 o
  -9   5   4       12.61       15.28      0.67 o
  -8   5   4      639.46      631.76     10.15 o
  -7   5   4      125.63      127.04      1.69 o
  -6   5   4      131.50      121.27      1.58 o
  -5   5   4       91.52      100.30      1.60 o
  -4   5   4       90.39       83.23      1.61 o
  -3   5   4       23.63       28.13      0.90 o
  -2   5   4      567.15      564.98      3.75 o
  -1   5   4       98.84      124.39      1.30 o
   0   5   4      227.37      244.88      1.82 o
   1   5   4      256.13      292.52      2.37 o
   2   5   4       50.36       47.20      0.97 o
   3   5   4       17.51       17.78      0.62 o
   4   5   4      142.03      147.89      2.10 o
   5   5   4      207.87      206.72      1.81 o
   6   5   4        1.37        0.13      0.14 o
   7   5   4        0.64        0.43      0.15 o
   8   5   4        4.98        1.95      0.26 o
   9   5   4       24.18       29.74      1.59 o
  10   5   4      134.55      151.67      6.87 o
  11   5   4        2.28        3.72      0.29 o
  12   5   4        2.05        2.80      0.27 o
 -12   6   4        0.30        0.24      0.12 o
 -11   6   4       31.53       30.53      1.23 o
 -10   6   4        2.04        3.29      0.38 o
  -9   6   4       11.47       10.56      1.23 o
  -8   6   4      288.73      282.92      4.89 o
  -7   6   4        1.46        1.32      0.45 o
  -6   6   4      292.33      287.86      4.83 o
  -5   6   4       53.40       49.43      1.22 o
  -4   6   4       22.16       21.15      0.59 o
  -3   6   4        1.65        2.17      0.19 o
  -2   6   4      102.16      100.52      1.39 o
  -1   6   4      113.91      119.19      1.77 o
   0   6   4        4.73        4.83      0.37 o
   1   6   4       46.25       51.70      0.90 o
   2   6   4       48.09       52.35      0.91 o
   3   6   4     1656.95     1644.16      5.20 o
   4   6   4       10.53       10.38      0.47 o
   5   6   4       56.57       53.42      1.07 o
   6   6   4      587.49      594.53      8.48 o
   7   6   4      901.62      889.72      6.07 o
   8   6   4       56.16       53.65      2.13 o
   9   6   4       61.83       67.67      1.51 o
  10   6   4        0.34        0.45      0.20 o
  11   6   4      162.45      163.57      2.59 o
  12   6   4       17.47       15.33      0.62 o
 -11   7   4        0.58        1.37      0.24 o
 -10   7   4       73.13       72.61      1.06 o
  -9   7   4        0.72        1.19      0.49 o
  -8   7   4      164.19      166.89      3.52 o
  -7   7   4       76.39       77.42      1.66 o
  -6   7   4       93.89       94.59      2.65 o
  -5   7   4        0.02        0.36      0.20 o
  -4   7   4       17.89       16.83      0.93 o
  -3   7   4        2.18        2.98      0.30 o
  -2   7   4        3.22        4.31      0.35 o
  -1   7   4       27.41       26.97      0.66 o
   0   7   4       10.25       10.01      0.37 o
   1   7   4       58.80       50.21      0.91 o
   2   7   4      215.46      222.83      2.17 o
   3   7   4       23.63       20.73      0.94 o
   4   7   4      115.85      111.27      2.07 o
   5   7   4       15.18       16.60      0.99 o
   6   7   4      279.12      274.89      3.23 o
   7   7   4        1.14        2.85      0.37 o
   8   7   4        2.46        1.34      0.25 o
   9   7   4       24.02       28.47      1.27 o
  10   7   4        2.10        2.42      0.35 o
  11   7   4       63.38       65.81      1.24 o
 -10   8   4       40.36       36.92      0.87 o
  -9   8   4       21.87       20.57      0.52 o
  -8   8   4        0.06        1.12      0.84 o
  -7   8   4        0.92        0.73      0.36 o
  -6   8   4      134.68      145.54      2.11 o
  -5   8   4        0.79        1.14      0.27 o
  -4   8   4        3.25        2.44      0.28 o
  -3   8   4        5.38        7.26      0.44 o
  -2   8   4      206.81      213.70      2.87 o
  -1   8   4      346.02      334.91      5.21 o
   0   8   4       65.40       70.00      1.68 o
   1   8   4      442.57      418.10      3.20 o
   2   8   4      382.45      391.58      3.11 o
   3   8   4        2.27        2.07      0.27 o
   4   8   4        1.82        0.49      0.18 o
   5   8   4        9.63        8.07      0.45 o
   6   8   4       82.02       86.70      1.36 o
   7   8   4      133.55      138.30      1.59 o
   8   8   4       11.38       12.34      0.49 o
   9   8   4        3.76        2.66      0.32 o
  -8   9   4       40.56       35.20      0.56 o
  -7   9   4        6.36        4.88      0.27 o
  -6   9   4      249.51      263.04      2.87 o
  -5   9   4        2.29        4.80      1.22 o
  -4   9   4      153.12      172.09      2.27 o
  -3   9   4       29.89       35.28      1.55 o
  -2   9   4       15.54       18.46      0.81 o
  -1   9   4        0.31        0.41      0.23 o
   0   9   4       76.28       82.62      1.69 o
   1   9   4        0.15        1.06      0.26 o
   2   9   4       58.74       59.80      1.41 o
   3   9   4        0.29        0.33      0.19 o
   4   9   4        0.34        0.14      0.13 o
   5   9   4        0.02        0.05      0.12 o
   6   9   4        6.81        7.44      0.39 o
   7   9   4       18.35       14.61      1.45 o
  -5  10   4      280.82      295.38      2.94 o
  -4  10   4       34.66       38.98      1.20 o
  -3  10   4        1.83        2.87      0.39 o
  -2  10   4       85.80       86.50      1.97 o
  -1  10   4        8.83        7.87      0.62 o
   0  10   4        6.02        4.51      0.49 o
   1  10   4        1.88        3.37      0.30 o
   2  10   4        0.03       -0.01      0.21 o
   3  10   4        6.24        6.74      0.54 o
   4  10   4       29.27       32.72      1.06 o
   5  10   4        0.30        0.25      0.15 o
 -14   1   5       11.54       10.84      0.56 o
 -13   1   5       11.78       10.86      0.38 o
 -12   1   5       55.85       58.50      0.86 o
 -11   1   5        0.87        1.15      0.17 o
 -10   1   5       73.45       64.24      0.88 o
  -9   1   5       13.99       11.23      0.34 o
  -8   1   5       68.32       61.10      1.42 o
  -7   1   5       23.51       27.28      1.23 o
  -6   1   5      752.47      814.79     13.41 o
  -5   1   5      311.02      319.68      3.13 o
  -4   1   5     1873.29     1988.67     12.57 o
  -3   1   5     1240.61     1278.27      6.14 o
  -2   1   5       52.00       52.37      0.74 o
  -1   1   5        0.15        0.30      0.09 o
   0   1   5       10.90       10.72      0.27 o
   1   1   5     1738.67     1682.36      3.62 o
   2   1   5     1236.23     1312.23      4.04 o
   3   1   5      160.45      141.18      1.45 o
   4   1   5      264.38      273.69      2.23 o
   5   1   5      247.42      241.49      2.29 o
   6   1   5       83.49       62.12      1.26 o
   7   1   5       18.65       12.02      0.60 o
   8   1   5      645.66      611.66      2.63 o
   9   1   5      581.82      567.47      2.99 o
  10   1   5        5.38        5.21      0.28 o
  11   1   5       25.84       28.10      0.69 o
  12   1   5       39.99       37.98      0.84 o
  13   1   5       24.79       26.38      1.10 o
  14   1   5       53.33       49.74      1.08 o
 -14   2   5       25.33       27.90      0.56 o
 -13   2   5        6.97        8.71      0.38 o
 -12   2   5       57.60       65.00      0.88 o
 -11   2   5      515.34      528.81      2.71 o
 -10   2   5       75.81       74.14      0.95 o
  -9   2   5      485.55      499.83      2.28 o
  -8   2   5      116.84      123.17      1.08 o
  -7   2   5      497.02      505.07      4.52 o
  -6   2   5      122.90      124.73      2.13 o
  -5   2   5      422.92      387.13      3.24 o
  -4   2   5       17.11       18.82      0.59 o
  -3   2   5     4740.73     4943.46     33.44 o
  -2   2   5      422.61      348.21      2.60 o
  -1   2   5      627.17      641.55      3.83 o
   0   2   5       97.81       87.93      0.73 o
   1   2   5      119.39      117.90      0.81 o
   2   2   5      121.40      100.63      0.85 o
   3   2   5       97.71      115.12      1.45 o
   4   2   5      263.67      248.54      2.33 o
   5   2   5      204.84      186.20      2.52 o
   6   2   5      239.49      240.49      3.48 o
   7   2   5      259.06      255.64      4.08 o
   8   2   5       34.87       38.68      0.67 o
   9   2   5      133.64      132.67      1.78 o
  10   2   5      110.01      116.06      1.66 o
  11   2   5        9.23        8.58      0.56 o
  12   2   5        9.83       11.20      1.25 o
  13   2   5        0.55        0.78      0.26 o
  14   2   5        1.78        1.51      0.20 o
 -14   3   5        5.60        6.40      0.29 o
 -13   3   5      162.00      177.82      1.58 o
 -12   3   5       25.26       23.47      0.70 o
 -11   3   5       15.22       15.66      0.63 o
 -10   3   5       80.52       83.27      1.29 o
  -9   3   5       35.47       40.25      0.81 o
  -8   3   5      680.36      669.71      3.31 o
  -7   3   5       36.53       37.20      1.00 o
  -6   3   5     1115.00     1164.35      5.76 o
  -5   3   5      726.40      770.54      4.92 o
  -4   3   5      312.69      311.73      2.57 o
  -3   3   5      189.64      185.00      1.49 o
  -2   3   5     1388.93     1441.14      5.38 o
  -1   3   5     1006.89     1040.55      4.11 o
   0   3   5      454.78      503.80      2.98 o
   1   3   5      711.93      705.83      3.01 o
   2   3   5      562.50      593.33      2.46 o
   3   3   5      546.04      559.08      3.43 o
   4   3   5       27.11       27.29      0.83 o
   5   3   5      108.98      102.56      1.72 o
   6   3   5        0.99        0.43      0.21 o
   7   3   5        9.98        9.83      0.39 o
   8   3   5       48.82       44.37      0.76 o
   9   3   5        4.69        3.86      0.44 o
  10   3   5       29.98       31.37      0.95 o
  11   3   5        6.54       11.54      0.53 o
  12   3   5        4.23        2.29      0.40 o
  13   3   5        2.89        3.55      0.28 o
 -13   4   5      108.57      115.99      1.14 o
 -12   4   5       35.22       34.37      0.78 o
 -11   4   5       10.11       10.06      0.50 o
 -10   4   5       19.31       21.23      0.59 o
  -9   4   5      234.78      233.46      2.16 o
  -8   4   5      378.99      370.60      3.15 o
  -7   4   5      153.43      144.93      1.63 o
  -6   4   5      232.75      237.31      1.95 o
  -5   4   5       26.25       29.03      1.03 o
  -4   4   5      137.68      153.45      1.59 o
  -3   4   5        4.68        5.61      0.30 o
  -2   4   5       13.92       13.16      0.59 o
  -1   4   5      250.52      220.29      1.93 o
   0   4   5      335.03      331.05      2.57 o
   1   4   5      218.92      213.92      2.26 o
   2   4   5        1.27        0.19      0.11 o
   3   4   5      145.52      161.42      2.01 o
   4   4   5      663.15      678.66      4.82 o
   5   4   5      598.76      618.89      4.47 o
   6   4   5      103.01      105.59      1.31 o
   7   4   5       32.36       32.84      0.71 o
   8   4   5        4.40        6.35      0.37 o
   9   4   5        4.00        4.30      0.35 o
  10   4   5        1.12        0.45      0.16 o
  11   4   5        3.72        6.04      0.45 o
  12   4   5      105.86      122.48      1.35 o
  13   4   5       26.31       27.93      1.02 o
 -13   5   5        8.96        8.83      0.45 o
 -12   5   5       26.60       25.17      0.73 o
 -11   5   5        0.00       -0.02      0.21 o
 -10   5   5      177.16      182.34      1.96 o
  -9   5   5       40.40       39.88      1.25 o
  -8   5   5      203.28      203.12      4.19 o
  -7   5   5       76.26       80.06      2.60 o
  -6   5   5      527.44      517.92      4.76 o
  -5   5   5      162.43      148.64      2.29 o
  -4   5   5      549.73      547.14      4.17 o
  -3   5   5      393.06      411.46      3.06 o
  -2   5   5        0.02        0.41      0.17 o
  -1   5   5      170.39      184.30      1.81 o
   0   5   5       52.01       56.63      1.00 o
   1   5   5      379.89      351.04      3.03 o
   2   5   5      722.47      737.88      4.42 o
   3   5   5      605.44      589.27      4.91 o
   4   5   5       17.51       23.04      0.56 o
   5   5   5      426.11      413.77      3.18 o
   6   5   5        0.46        0.08      0.12 o
   7   5   5       24.16       25.37      0.67 o
   8   5   5      115.66      110.45      2.43 o
   9   5   5       28.24       29.53      1.10 o
  10   5   5       18.35       12.95      0.65 o
  11   5   5       68.92       71.16      1.07 o
  12   5   5        0.11        0.56      0.14 o
 -12   6   5       82.02       79.64      1.03 o
 -11   6   5        0.00        0.03      0.19 o
 -10   6   5      143.60      141.52      1.68 o
  -9   6   5        5.95        7.43      0.55 o
  -8   6   5       22.94       20.59      1.35 o
  -7   6   5        3.15        3.29      0.64 o
  -6   6   5      475.36      467.87      6.23 o
  -5   6   5       93.77       98.74      2.23 o
  -4   6   5        0.45        0.74      0.14 o
  -3   6   5       79.99       79.06      1.11 o
  -2   6   5      312.09      310.44      2.16 o
  -1   6   5       47.27       48.04      0.85 o
   0   6   5       12.74       14.83      0.47 o
   1   6   5       53.81       44.43      0.73 o
   2   6   5      355.54      368.07      2.63 o
   3   6   5       13.07       10.91      0.43 o
   4   6   5      903.94      901.18      4.38 o
   5   6   5       60.92       63.74      1.38 o
   6   6   5      136.25      156.93      2.11 o
   7   6   5      362.90      392.00      2.93 o
   8   6   5       16.78       14.80      1.11 o
   9   6   5       36.70       33.59      1.02 o
  10   6   5       22.59       19.20      0.69 o
  11   6   5       46.64       47.92      3.08 o
 -11   7   5       13.60       15.02      0.44 o
 -10   7   5       23.88       24.84      0.60 o
  -9   7   5        8.32        6.79      0.38 o
  -8   7   5        0.00        0.08      0.22 o
  -7   7   5        0.18        0.17      0.22 o
  -6   7   5       55.90       54.10      1.45 o
  -5   7   5        3.48        4.65      0.48 o
  -4   7   5       90.61       88.29      2.33 o
  -3   7   5       82.24       88.43      1.49 o
  -2   7   5      180.71      184.37      2.33 o
  -1   7   5       49.68       59.31      1.21 o
   0   7   5       23.79       23.86      0.68 o
   1   7   5       38.07       31.48      0.90 o
   2   7   5      171.28      167.48      2.06 o
   3   7   5      313.80      307.78      2.81 o
   4   7   5       50.10       50.47      1.40 o
   5   7   5      198.21      183.72      2.63 o
   6   7   5       59.24       62.61      1.50 o
   7   7   5      122.62      121.04      1.99 o
   8   7   5        0.00       -0.09      0.27 o
   9   7   5       66.33       57.80      1.70 o
  10   7   5        1.89        2.39      0.34 o
  -9   8   5        0.05        0.21      0.14 o
  -8   8   5        0.00        0.18      0.26 o
  -7   8   5       84.59       86.13      2.26 o
  -6   8   5      438.17      453.30      3.69 o
  -5   8   5        1.15        1.40      0.31 o
  -4   8   5       21.29       26.06      0.97 o
  -3   8   5       28.92       29.10      1.02 o
  -2   8   5       36.59       42.99      0.89 o
  -1   8   5       51.46       46.72      1.07 o
   0   8   5        4.48        5.43      0.39 o
   1   8   5       87.66       75.87      1.36 o
   2   8   5       45.27       44.15      1.04 o
   3   8   5       66.52       59.39      1.19 o
   4   8   5        3.27        4.27      0.34 o
   5   8   5       24.97       27.21      0.77 o
   6   8   5       30.14       27.94      0.74 o
   7   8   5        0.46        1.05      0.43 o
   8   8   5        0.26        1.48      0.30 o
   9   8   5        2.91        2.21      0.26 o
  -8   9   5       16.01       12.47      0.37 o
  -7   9   5        3.14        2.72      0.19 o
  -6   9   5       64.51       62.28      1.16 o
  -5   9   5      254.36      255.78      3.69 o
  -4   9   5       19.92       20.93      1.13 o
  -3   9   5       38.56       42.90      1.66 o
  -2   9   5       15.52       16.03      1.03 o
  -1   9   5       57.33       63.73      1.44 o
   0   9   5       62.23       62.71      1.42 o
   1   9   5       52.76       45.94      0.93 o
   2   9   5       22.81       24.05      0.67 o
   3   9   5       13.54       12.57      0.48 o
   4   9   5        0.19        0.06      0.13 o
   5   9   5       29.20       28.95      1.04 o
   6   9   5        0.31        1.03      0.22 o
  -5  10   5        9.86       12.82      0.57 o
  -4  10   5      129.79      125.18      1.99 o
  -3  10   5      186.58      215.99      2.82 o
  -2  10   5       40.85       36.58      1.21 o
  -1  10   5        3.36        3.96      0.43 o
   0  10   5        0.53        0.81      0.25 o
   1  10   5        0.02       -0.02      0.20 o
   2  10   5        2.69        2.96      0.38 o
   3  10   5        1.22        1.00      0.24 o
   4  10   5        0.21        0.15      0.13 o
 -14   0   6        1.16        1.41      0.25 o
 -13   0   6      133.11      145.18      1.79 o
 -12   0   6       12.70       12.61      0.62 o
 -11   0   6      258.62      278.74      3.10 o
 -10   0   6      113.82      122.83      1.73 o
  -9   0   6      434.03      399.10      3.49 o
  -8   0   6       20.00       19.01      0.75 o
  -7   0   6      522.54      590.89      8.41 o
  -6   0   6      716.79      752.29      9.02 o
  -5   0   6      139.07      138.15      3.62 o
  -4   0   6     4900.46     5288.15     20.88 o
  -3   0   6      671.71      756.70      7.66 o
  -2   0   6     1731.36     1678.73     10.77 o
  -1   0   6      643.70      571.79      6.03 o
   0   0   6      972.13      984.06     11.79 o
   1   0   6      116.15      114.78      3.02 o
   2   0   6       72.55       68.65      1.40 o
   3   0   6     6520.77     6534.32    104.39 o
   4   0   6     1931.55     2028.05      9.05 o
   5   0   6       39.38       33.14      1.27 o
   6   0   6     1606.13     1590.61      9.47 o
   7   0   6      530.40      514.16      3.93 o
   8   0   6       17.43       13.96      0.70 o
   9   0   6       25.60       23.50      0.93 o
  10   0   6      166.48      156.65      2.95 o
  11   0   6        7.97        6.33      0.68 o
  12   0   6       18.45       20.02      1.03 o
  13   0   6        2.84        2.88      0.34 o
 -14   1   6        6.08        5.21      0.44 o
 -13   1   6        7.39        6.70      0.33 o
 -12   1   6       23.34       23.51      0.72 o
 -11   1   6      169.03      173.89      1.79 o
 -10   1   6       18.81       19.16      0.62 o
  -9   1   6      290.56      294.84      2.08 o
  -8   1   6      578.71      569.20      3.42 o
  -7   1   6      276.52      252.32      4.10 o
  -6   1   6       24.16       22.50      1.11 o
  -5   1   6        2.37        2.14      0.36 o
  -4   1   6      469.68      545.17      6.36 o
  -3   1   6      459.01      480.65      3.58 o
  -2   1   6      337.70      310.69      2.65 o
  -1   1   6       93.33       83.87      1.02 o
   0   1   6       16.68       22.22      0.45 o
   1   1   6     1124.12     1147.89      3.84 o
   2   1   6      139.82      134.57      1.52 o
   3   1   6        2.18        1.66      0.19 o
   4   1   6      246.47      241.07      2.60 o
   5   1   6       67.40       82.32      1.41 o
   6   1   6        1.92        2.10      0.32 o
   7   1   6     1119.79     1075.29      3.98 o
   8   1   6       21.92       24.30      0.53 o
   9   1   6       26.09       28.10      0.81 o
  10   1   6        9.22        9.92      0.42 o
  11   1   6        8.37       10.51      0.47 o
  12   1   6       17.24       20.40      0.71 o
  13   1   6        8.31        9.04      0.60 o
 -14   2   6        0.52        1.17      0.24 o
 -13   2   6       80.41       80.73      1.43 o
 -12   2   6        7.99        9.26      0.46 o
 -11   2   6       76.58       71.74      1.13 o
 -10   2   6      483.19      483.73      3.71 o
  -9   2   6      207.49      204.11      1.76 o
  -8   2   6      127.32      126.18      1.13 o
  -7   2   6      442.00      444.12      5.19 o
  -6   2   6       46.29       50.55      1.42 o
  -5   2   6      215.02      204.14      3.31 o
  -4   2   6      246.49      265.85      2.90 o
  -3   2   6     2407.76     2486.99      7.09 o
  -2   2   6      162.55      173.26      1.62 o
  -1   2   6       13.18       12.36      0.42 o
   0   2   6        3.44        1.18      0.10 o
   1   2   6      141.67      185.37      1.83 o
   2   2   6      318.09      371.33      2.93 o
   3   2   6       10.96        8.44      0.49 o
   4   2   6      219.07      195.19      3.73 o
   5   2   6      120.96      107.70      2.01 o
   6   2   6       78.50       81.43      1.87 o
   7   2   6      541.34      538.77      2.47 o
   8   2   6      848.29      840.84      3.20 o
   9   2   6      143.04      138.45      1.82 o
  10   2   6        0.35        0.34      0.16 o
  11   2   6       21.41       16.97      0.75 o
  12   2   6        6.98        9.03      0.75 o
  13   2   6        1.47        1.92      0.30 o
 -13   3   6        0.04        0.33      0.12 o
 -12   3   6       86.29       95.33      1.33 o
 -11   3   6       98.61       97.30      1.50 o
 -10   3   6      334.58      333.06      2.92 o
  -9   3   6      261.23      260.80      2.28 o
  -8   3   6      221.92      233.52      1.70 o
  -7   3   6        1.00        1.50      0.45 o
  -6   3   6       66.75       65.03      1.63 o
  -5   3   6      797.72      798.85      6.65 o
  -4   3   6       76.26       71.24      1.26 o
  -3   3   6      392.85      429.52      2.34 o
  -2   3   6     1925.72     1977.01      7.66 o
  -1   3   6      865.66      977.25      4.99 o
   0   3   6      113.42      116.12      1.69 o
   1   3   6       21.86       24.67      0.64 o
   2   3   6       30.81       35.76      0.83 o
   3   3   6     1248.98     1277.01      5.38 o
   4   3   6      162.14      123.41      1.81 o
   5   3   6       17.91       14.84      0.79 o
   6   3   6       11.57       10.33      0.40 o
   7   3   6      197.75      195.92      1.59 o
   8   3   6      197.74      195.49      1.82 o
   9   3   6       71.05       72.61      1.16 o
  10   3   6        3.86        5.62      0.33 o
  11   3   6       10.56       14.75      0.67 o
  12   3   6        1.00        0.40      0.22 o
  13   3   6        5.56        7.34      0.34 o
 -13   4   6       65.91       66.08      0.97 o
 -12   4   6       51.15       57.14      0.82 o
 -11   4   6        0.54        0.47      0.15 o
 -10   4   6       26.92       28.89      0.84 o
  -9   4   6      324.71      311.41      2.47 o
  -8   4   6      168.66      173.04      2.61 o
  -7   4   6       59.01       54.67      1.05 o
  -6   4   6        0.01        0.13      0.17 o
  -5   4   6       10.15        8.27      0.72 o
  -4   4   6      193.75      209.88      2.78 o
  -3   4   6        0.49        0.66      0.16 o
  -2   4   6       10.73       10.91      0.46 o
  -1   4   6        0.09        0.24      0.12 o
   0   4   6       24.96       14.31      0.46 o
   1   4   6       24.50       22.92      0.84 o
   2   4   6      107.00      119.84      3.35 o
   3   4   6       17.96       12.35      0.58 o
   4   4   6      133.38      145.47      2.08 o
   5   4   6        0.66        0.82      0.14 o
   6   4   6      163.62      163.79      1.60 o
   7   4   6      460.08      445.51      3.89 o
   8   4   6      370.10      352.81      4.45 o
   9   4   6       95.07      107.18      1.73 o
  10   4   6       25.53       25.42      0.89 o
  11   4   6        7.31        8.23      0.49 o
  12   4   6       57.97       64.34      1.12 o
 -12   5   6        0.05        0.05      0.13 o
 -11   5   6        5.48        5.99      0.42 o
 -10   5   6        1.85        2.80      0.25 o
  -9   5   6      199.85      197.53      2.37 o
  -8   5   6      566.22      568.47      4.76 o
  -7   5   6      236.71      238.10      6.34 o
  -6   5   6      106.65      102.57      2.34 o
  -5   5   6        0.06       -0.04      0.26 o
  -4   5   6      109.81      102.06      1.39 o
  -3   5   6       60.25       63.52      1.06 o
  -2   5   6       76.76       95.90      1.36 o
  -1   5   6        5.74        5.28      0.32 o
   0   5   6       27.20       28.70      0.72 o
   1   5   6       57.36       59.01      1.15 o
   2   5   6       78.61       90.10      1.87 o
   3   5   6       10.02        7.38      0.34 o
   4   5   6     2286.62     2355.30     11.16 o
   5   5   6       98.05       90.27      1.13 o
   6   5   6       96.17       96.90      1.90 o
   7   5   6       38.14       37.53      0.96 o
   8   5   6      108.36      109.26      1.33 o
   9   5   6       72.95       77.73      1.22 o
  10   5   6        0.45       -0.12      0.20 o
  11   5   6       20.18       16.15      0.60 o
  12   5   6        0.00        0.19      0.14 o
 -12   6   6        3.11        3.80      0.32 o
 -11   6   6       36.42       36.25      0.83 o
 -10   6   6       56.99       53.50      1.19 o
  -9   6   6        0.00        0.13      0.19 o
  -8   6   6       17.45       15.89      1.18 o
  -7   6   6       36.20       34.04      1.70 o
  -6   6   6        0.78        1.49      0.55 o
  -5   6   6      193.63      190.65      3.89 o
  -4   6   6        0.82        0.28      0.23 o
  -3   6   6       23.11       22.86      0.55 o
  -2   6   6        2.44        4.47      0.28 o
  -1   6   6        1.93        1.68      0.19 o
   0   6   6       22.76       20.67      0.60 o
   1   6   6      236.28      249.14      1.90 o
   2   6   6       79.59       76.77      0.91 o
   3   6   6      405.92      405.54      2.62 o
   4   6   6      377.42      381.45      2.92 o
   5   6   6      147.23      137.00      1.82 o
   6   6   6       58.40       53.09      1.31 o
   7   6   6       21.74       22.00      0.88 o
   8   6   6       83.39       78.51      2.41 o
   9   6   6      141.87      147.28      2.01 o
  10   6   6        1.53        1.78      0.25 o
  11   6   6       52.55       53.90      1.23 o
 -10   7   6       50.66       45.53      1.01 o
  -9   7   6        8.91       10.26      0.43 o
  -8   7   6        8.40        9.70      0.45 o
  -7   7   6        1.71        2.34      0.38 o
  -6   7   6        9.05       10.54      1.01 o
  -5   7   6       50.53       47.12      1.36 o
  -4   7   6       41.92       42.48      1.29 o
  -3   7   6       52.76       40.84      0.88 o
  -2   7   6       13.07        8.72      0.49 o
  -1   7   6        0.83        2.36      0.23 o
   0   7   6      500.86      469.55      2.96 o
   1   7   6       45.92       38.93      0.99 o
   2   7   6      293.69      290.68      2.70 o
   3   7   6        1.12        2.23      0.28 o
   4   7   6      144.75      133.44      1.82 o
   5   7   6        3.04        1.52      0.22 o
   6   7   6        5.02        3.56      0.30 o
   7   7   6       19.44       20.89      0.78 o
   8   7   6        0.71        1.57      0.38 o
   9   7   6       11.20       11.84      0.73 o
  10   7   6       13.44       16.47      0.69 o
  -9   8   6       48.20       42.91      1.06 o
  -8   8   6       72.63       70.38      1.19 o
  -7   8   6        4.42        4.20      0.36 o
  -6   8   6       21.46       22.88      0.82 o
  -5   8   6      217.84      214.35      2.58 o
  -4   8   6      139.94      158.79      3.39 o
  -3   8   6        0.00       -0.12      0.28 o
  -2   8   6        8.12        9.39      0.50 o
  -1   8   6        6.72        6.93      0.43 o
   0   8   6       63.33       56.78      1.16 o
   1   8   6       75.79       73.42      1.32 o
   2   8   6      185.86      203.47      2.16 o
   3   8   6        7.54        6.86      0.41 o
   4   8   6       59.67       57.68      1.11 o
   5   8   6       41.13       39.58      0.88 o
   6   8   6      163.92      165.03      1.66 o
   7   8   6       18.58       23.38      1.04 o
   8   8   6       10.54       13.76      0.70 o
  -7   9   6       10.82       13.04      0.43 o
  -6   9   6        0.02        0.26      0.18 o
  -5   9   6        5.68       10.14      0.71 o
  -4   9   6       90.85      104.56      2.35 o
  -3   9   6        5.94        6.64      0.65 o
  -2   9   6       28.52       31.57      1.36 o
  -1   9   6      161.43      166.54      2.45 o
   0   9   6      129.67      132.03      1.51 o
   1   9   6       35.69       38.83      0.82 o
   2   9   6      136.32      143.81      1.55 o
   3   9   6        6.33        6.17      0.33 o
   4   9   6       18.56       16.52      0.60 o
   5   9   6       17.74       20.08      0.60 o
   6   9   6       11.71       15.11      0.64 o
  -4  10   6       99.22       91.35      1.49 o
  -3  10   6      127.29      124.14      1.90 o
  -2  10   6       24.19       21.26      0.83 o
  -1  10   6       12.43       15.24      0.72 o
   0  10   6       13.35       11.55      0.45 o
   1  10   6       11.35        9.67      0.59 o
   2  10   6       11.56       10.96      0.58 o
   3  10   6       69.04       62.08      1.24 o
 -14   1   7       12.22       11.09      0.54 o
 -13   1   7        2.66        2.49      0.37 o
 -12   1   7        9.16       10.13      0.44 o
 -11   1   7      166.16      161.48      1.91 o
 -10   1   7      232.65      231.57      2.09 o
  -9   1   7      348.97      356.96      3.20 o
  -8   1   7        4.03        6.73      0.38 o
  -7   1   7       88.83       91.90      1.27 o
  -6   1   7       13.38       17.65      1.04 o
  -5   1   7      272.26      276.17      3.82 o
  -4   1   7       43.24       49.18      1.57 o
  -3   1   7        5.46        4.67      0.48 o
  -2   1   7      594.30      623.52      7.51 o
  -1   1   7       10.03       10.38      0.64 o
   0   1   7      116.46       94.43      1.87 o
   1   1   7      506.97      514.22      3.46 o
   2   1   7        0.01        0.07      0.11 o
   3   1   7        0.55        3.07      0.26 o
   4   1   7       48.80       45.04      1.00 o
   5   1   7        8.22       14.59      0.75 o
   6   1   7       76.73       82.74      1.89 o
   7   1   7      112.11      112.70      1.14 o
   8   1   7      769.18      741.68      3.95 o
   9   1   7       34.17       37.50      1.17 o
  10   1   7       36.52       35.91      0.90 o
  11   1   7       35.06       34.81      0.99 o
  12   1   7       44.12       51.84      1.59 o
  13   1   7       37.31       42.19      1.09 o
 -14   2   7       23.59       22.15      0.72 o
 -13   2   7        0.02        0.05      0.31 o
 -12   2   7       26.97       26.89      0.71 o
 -11   2   7        3.82        4.38      0.34 o
 -10   2   7       14.87       13.07      0.58 o
  -9   2   7      108.90      101.74      1.61 o
  -8   2   7      368.00      361.53      2.63 o
  -7   2   7      665.16      648.66      3.42 o
  -6   2   7        9.50       10.67      0.81 o
  -5   2   7     2181.58     2297.33     11.49 o
  -4   2   7      243.45      261.46      4.74 o
  -3   2   7      218.39      232.03      2.67 o
  -2   2   7      348.74      369.32      3.15 o
  -1   2   7        0.05        0.49      0.18 o
   0   2   7      205.56      212.89      2.97 o
   1   2   7      106.75      115.79      2.04 o
   2   2   7       86.77       94.63      1.53 o
   3   2   7      241.01      276.25      2.86 o
   4   2   7      168.42      162.23      2.37 o
   5   2   7      512.11      488.95      4.81 o
   6   2   7       25.44       26.55      0.60 o
   7   2   7      289.62      285.65      1.85 o
   8   2   7       16.84       13.74      0.44 o
   9   2   7      960.13      954.95      4.02 o
  10   2   7       11.51        9.60      0.48 o
  11   2   7       33.97       40.40      1.62 o
  12   2   7        0.38        0.05      0.20 o
  13   2   7       24.48       26.20      0.85 o
 -13   3   7       32.94       33.43      1.27 o
 -12   3   7       10.53       12.81      0.47 o
 -11   3   7       32.22       36.14      0.78 o
 -10   3   7      149.18      151.77      1.93 o
  -9   3   7      290.97      311.68      2.83 o
  -8   3   7        5.48        4.60      0.33 o
  -7   3   7       98.45      107.13      1.34 o
  -6   3   7     1167.07     1187.96      4.23 o
  -5   3   7        0.02        0.88      0.39 o
  -4   3   7        0.39        0.09      0.19 o
  -3   3   7       11.33       13.75      0.68 o
  -2   3   7      150.66      155.49      2.85 o
  -1   3   7       12.21       13.14      0.75 o
   0   3   7      189.17      160.20      2.66 o
   1   3   7        1.29        1.78      0.31 o
   2   3   7        0.73        0.35      0.30 o
   3   3   7       21.58       24.56      0.91 o
   4   3   7      302.30      315.97      3.47 o
   5   3   7       78.79       75.84      1.16 o
   6   3   7      483.86      466.24      2.66 o
   7   3   7      229.76      237.56      2.19 o
   8   3   7        4.92        6.29      0.36 o
   9   3   7      112.77      113.07      1.62 o
  10   3   7        4.18        7.11      0.40 o
  11   3   7       17.56       22.37      1.15 o
  12   3   7        1.70        1.60      0.30 o
 -13   4   7       31.45       33.03      0.88 o
 -12   4   7        0.18        0.05      0.13 o
 -11   4   7      102.09       99.95      1.38 o
 -10   4   7       74.64       76.87      1.15 o
  -9   4   7       13.45       16.64      0.53 o
  -8   4   7     1135.31     1129.23      5.51 o
  -7   4   7      160.32      159.97      1.77 o
  -6   4   7     1104.63     1085.25      4.75 o
  -5   4   7       88.37       78.81      1.51 o
  -4   4   7      103.78       95.18      2.57 o
  -3   4   7      217.85      214.81      5.83 o
  -2   4   7      236.54      258.77      2.70 o
  -1   4   7      628.08      652.86      3.20 o
   0   4   7      438.12      493.62      5.22 o
   1   4   7      107.65      117.18      1.69 o
   2   4   7       10.89        7.75      0.88 o
   3   4   7      103.12      109.10      2.04 o
   4   4   7        0.79        0.34      0.13 o
   5   4   7      396.68      391.79      2.16 o
   6   4   7      350.05      337.36      2.46 o
   7   4   7       22.60       19.97      0.72 o
   8   4   7       34.60       39.54      0.85 o
   9   4   7       15.97       17.40      0.62 o
  10   4   7       53.41       58.54      1.02 o
  11   4   7       98.76      102.73      2.17 o
  12   4   7        6.16        5.77      0.31 o
 -12   5   7       16.87       15.20      0.46 o
 -11   5   7        0.14        0.35      0.16 o
 -10   5   7       34.22       41.26      1.32 o
  -9   5   7       74.74       68.53      1.10 o
  -8   5   7      144.93      146.78      1.98 o
  -7   5   7      387.33      385.45      3.20 o
  -6   5   7       22.68       28.70      1.06 o
  -5   5   7       55.92       51.85      1.24 o
  -4   5   7      234.97      240.07      2.54 o
  -3   5   7      232.01      224.36      3.53 o
  -2   5   7       38.54       40.76      0.72 o
  -1   5   7      108.25       99.06      1.15 o
   0   5   7       99.16      103.86      1.26 o
   1   5   7       21.16       19.65      0.56 o
   2   5   7      548.22      553.92      3.61 o
   3   5   7       32.56       34.64      0.77 o
   4   5   7      923.01      896.84      4.16 o
   5   5   7      212.19      207.27      2.24 o
   6   5   7      317.35      336.05      3.77 o
   7   5   7        5.64        6.88      0.43 o
   8   5   7      125.79      127.73      1.42 o
   9   5   7        5.36        6.12      0.35 o
  10   5   7       23.77       21.02      0.52 o
  11   5   7       24.02       24.18      0.89 o
 -11   6   7        0.40        0.07      0.11 o
 -10   6   7        0.18        0.11      0.13 o
  -9   6   7      149.75      151.48      1.49 o
  -8   6   7        7.37        8.06      0.57 o
  -7   6   7        6.46        7.11      0.57 o
  -6   6   7       79.17       75.27      1.71 o
  -5   6   7      126.08      126.84      2.15 o
  -4   6   7       13.81       11.62      0.69 o
  -3   6   7      147.59      150.49      2.21 o
  -2   6   7       19.85       18.39      0.58 o
  -1   6   7        3.86        5.93      0.36 o
   0   6   7        0.76        1.04      0.19 o
   1   6   7       13.79       12.00      0.37 o
   2   6   7       20.97       22.14      0.54 o
   3   6   7       69.67       68.49      1.07 o
   4   6   7      243.21      230.02      2.90 o
   5   6   7        0.57        0.49      0.24 o
   6   6   7      125.55      146.33      2.29 o
   7   6   7       18.47       16.76      0.75 o
   8   6   7        1.61        2.93      0.33 o
   9   6   7       12.81       13.66      0.78 o
  10   6   7        3.55        2.25      0.48 o
 -10   7   7        1.42        0.51      0.12 o
  -9   7   7        3.12        2.79      0.21 o
  -8   7   7        0.98        0.80      0.16 o
  -7   7   7       71.62       72.54      1.22 o
  -6   7   7       10.86       10.17      0.62 o
  -5   7   7      155.13      159.79      2.41 o
  -4   7   7      384.24      377.04      3.68 o
  -3   7   7       72.47       63.94      2.26 o
  -2   7   7        0.08        0.43      0.18 o
  -1   7   7      104.43       98.73      1.36 o
   0   7   7       27.24       20.91      0.54 o
   1   7   7       40.60       32.15      0.74 o
   2   7   7       14.81       16.72      0.54 o
   3   7   7      352.75      340.77      3.10 o
   4   7   7        0.32        0.10      0.17 o
   5   7   7       13.14       12.75      0.45 o
   6   7   7        1.54        1.40      0.24 o
   7   7   7       18.36       16.93      0.57 o
   8   7   7       45.04       44.46      1.48 o
   9   7   7       32.27       34.10      1.10 o
  -8   8   7        5.19        5.42      0.43 o
  -7   8   7       18.76       20.41      0.91 o
  -6   8   7        1.72        2.45      0.42 o
  -5   8   7        3.24        5.43      0.61 o
  -4   8   7       16.43       20.91      1.17 o
  -3   8   7        1.87        1.16      0.27 o
  -2   8   7       12.86       10.93      0.89 o
  -1   8   7       84.84       81.78      1.34 o
   0   8   7       23.33       18.82      0.65 o
   1   8   7       32.24       30.90      0.82 o
   2   8   7       45.25       46.42      0.99 o
   3   8   7       12.00       12.49      0.42 o
   4   8   7        9.86        8.99      0.42 o
   5   8   7       69.13       65.42      1.03 o
   6   8   7      131.32      119.09      2.43 o
   7   8   7       70.42       69.32      1.64 o
   8   8   7        2.86        1.43      0.23 o
  -6   9   7       31.19       35.02      1.02 o
  -5   9   7       26.59       27.96      1.03 o
  -4   9   7        0.86        1.94      0.34 o
  -3   9   7       40.23       40.76      1.39 o
  -2   9   7       87.19       82.51      2.01 o
  -1   9   7        5.60        4.00      0.48 o
   0   9   7        4.95        5.99      0.57 o
   1   9   7      117.83      117.43      1.61 o
   2   9   7        6.88        6.07      0.54 o
   3   9   7       10.38       10.60      0.48 o
   4   9   7      178.75      152.90      1.99 o
   5   9   7        8.97        4.81      0.38 o
  -1  10   7        0.02       -0.06      0.15 o
   0  10   7        0.08        0.16      0.15 o
   1  10   7       64.86       53.54      1.14 o
 -13   0   8        0.27        0.98      0.24 o
 -12   0   8        2.28        3.57      0.49 o
 -11   0   8       45.34       42.09      1.75 o
 -10   0   8      342.90      323.46      5.37 o
  -9   0   8       39.40       32.45      1.76 o
  -8   0   8       74.16       77.08      1.59 o
  -7   0   8      114.53      116.12      1.90 o
  -6   0   8       35.48       29.33      1.94 o
  -5   0   8       12.24       12.82      1.25 o
  -4   0   8      324.00      336.60      5.99 o
  -3   0   8      151.61      159.61      4.15 o
  -2   0   8        5.98        8.00      0.99 o
  -1   0   8      195.25      217.38      4.46 o
   0   0   8      642.77      546.03      6.93 o
   1   0   8      512.06      555.63      7.07 o
   2   0   8      209.04      240.70      4.71 o
   3   0   8        8.55        6.95      0.55 o
   4   0   8       15.07       16.22      0.90 o
   5   0   8      108.69      121.65      2.61 o
   6   0   8        4.10        2.82      0.21 o
   7   0   8      179.28      185.13      2.93 o
   8   0   8      824.84      853.22      7.70 o
   9   0   8      252.55      268.36      3.07 o
  10   0   8      482.33      505.86      5.71 o
  11   0   8        0.19       -0.21      0.24 o
  12   0   8       35.68       43.89      1.22 o
 -13   1   8        0.96        1.20      0.28 o
 -12   1   8       34.32       39.45      1.00 o
 -11   1   8        0.44        1.51      0.36 o
 -10   1   8       37.00       33.82      0.96 o
  -9   1   8        2.11        0.38      0.18 o
  -8   1   8       61.11       59.46      1.28 o
  -7   1   8       43.46       49.28      0.96 o
  -6   1   8       20.88       19.40      0.68 o
  -5   1   8      437.15      453.57      5.15 o
  -4   1   8        2.07        2.99      1.80 o
  -3   1   8      269.49      296.77      3.85 o
  -2   1   8      529.24      585.84      5.32 o
  -1   1   8      621.88      642.92      5.38 o
   0   1   8       10.16       14.16      0.80 o
   1   1   8      206.31      190.54      2.87 o
   2   1   8       48.39       44.66      2.33 o
   3   1   8       12.49       16.53      0.69 o
   4   1   8      208.96      225.15      2.75 o
   5   1   8      124.03      142.20      2.35 o
   6   1   8       42.97       46.56      0.80 o
   7   1   8      104.00      114.63      1.17 o
   8   1   8       52.26       62.42      1.17 o
   9   1   8       45.68       46.45      1.05 o
  10   1   8        0.10        0.17      0.15 o
  11   1   8       60.46       57.08      1.16 o
  12   1   8        3.73        4.41      0.45 o
 -13   2   8        1.72        1.90      0.31 o
 -12   2   8       45.21       43.85      1.59 o
 -11   2   8       36.13       39.57      1.21 o
 -10   2   8       37.62       37.06      1.21 o
  -9   2   8       44.45       43.79      1.41 o
  -8   2   8      105.56       91.00      2.89 o
  -7   2   8       22.85       19.42      0.71 o
  -6   2   8      211.19      204.24      1.91 o
  -5   2   8      259.16      254.27      5.20 o
  -4   2   8       77.65       81.25      2.12 o
  -3   2   8     2513.74     2617.71     12.41 o
  -2   2   8        5.92        4.39      0.38 o
  -1   2   8       69.74       93.83      3.25 o
   0   2   8      375.42      383.32      6.62 o
   1   2   8        1.24        0.70      0.31 o
   2   2   8      263.69      277.76      4.15 o
   3   2   8       58.49       77.08      1.98 o
   4   2   8       26.77       26.98      0.99 o
   5   2   8      336.39      350.44      2.09 o
   6   2   8        3.47        4.44      0.27 o
   7   2   8       54.79       56.90      1.12 o
   8   2   8      547.04      517.75      3.41 o
   9   2   8      209.33      221.02      2.81 o
  10   2   8       15.32       13.34      0.67 o
  11   2   8       57.89       60.22      1.83 o
  12   2   8        2.57        4.30      0.43 o
 -13   3   8       60.58       65.13      1.38 o
 -12   3   8       73.69       74.17      1.93 o
 -11   3   8       20.27       21.03      0.63 o
 -10   3   8       10.03       12.91      0.56 o
  -9   3   8       37.95       38.97      0.87 o
  -8   3   8       22.54       22.42      0.67 o
  -7   3   8       32.12       33.71      0.78 o
  -6   3   8      858.62      838.24      3.72 o
  -5   3   8        0.76        1.68      0.20 o
  -4   3   8      227.31      226.57      2.97 o
  -3   3   8     1712.80     1784.27     10.91 o
  -2   3   8        3.52        4.00      0.73 o
  -1   3   8        6.68        8.85      1.10 o
   0   3   8        8.21        9.93      1.16 o
   1   3   8      108.86      114.02      2.40 o
   2   3   8      127.90      125.86      2.55 o
   3   3   8       22.66       21.68      1.12 o
   4   3   8        8.26        8.26      0.33 o
   5   3   8      122.73      115.78      1.17 o
   6   3   8        0.02        0.00      0.14 o
   7   3   8      240.03      225.59      2.43 o
   8   3   8        9.65       11.44      0.46 o
   9   3   8      197.94      187.67      2.00 o
  10   3   8      145.83      150.41      2.05 o
  11   3   8       22.57       17.89      0.95 o
  12   3   8        8.51        8.79      0.54 o
 -12   4   8       15.83       16.66      0.78 o
 -11   4   8       27.64       24.00      0.63 o
 -10   4   8       19.14       20.32      0.66 o
  -9   4   8       82.68       79.21      1.80 o
  -8   4   8      829.16      803.42      5.35 o
  -7   4   8      987.40      980.79      5.26 o
  -6   4   8        3.93        3.82      0.36 o
  -5   4   8        6.53        6.57      0.39 o
  -4   4   8      372.23      379.39      3.04 o
  -3   4   8      119.03      124.17      1.68 o
  -2   4   8      658.26      631.43      5.37 o
  -1   4   8       57.02       50.58      2.65 o
   0   4   8      189.73      191.75      3.30 o
   1   4   8       36.29       38.74      1.53 o
   2   4   8        4.77        3.88      0.26 o
   3   4   8       41.01       48.51      0.79 o
   4   4   8      136.70      147.85      1.74 o
   5   4   8       25.31       30.36      0.69 o
   6   4   8        5.99        5.65      0.40 o
   7   4   8      163.72      155.96      1.95 o
   8   4   8       36.30       31.69      0.74 o
   9   4   8        0.38        0.27      0.16 o
  10   4   8        1.15        1.32      0.22 o
  11   4   8        8.64       10.62      0.64 o
 -11   5   8       25.18       30.44      0.72 o
 -10   5   8       61.88       55.43      0.96 o
  -9   5   8       57.81       60.87      1.34 o
  -8   5   8        3.08        4.17      0.30 o
  -7   5   8      161.29      145.86      1.96 o
  -6   5   8      137.15      128.09      1.81 o
  -5   5   8       76.38       78.44      1.38 o
  -4   5   8      190.50      187.23      2.52 o
  -3   5   8        9.75       11.24      0.52 o
  -2   5   8        4.55        4.07      0.37 o
  -1   5   8       31.30       32.14      0.97 o
   0   5   8       18.06       20.94      0.69 o
   1   5   8       25.14       21.67      0.59 o
   2   5   8      330.37      312.53      3.23 o
   3   5   8       72.29       83.69      1.06 o
   4   5   8      323.68      302.92      2.71 o
   5   5   8       11.72       11.02      0.54 o
   6   5   8        6.91        6.92      0.43 o
   7   5   8        7.73        8.92      0.47 o
   8   5   8        2.64        4.04      0.26 o
   9   5   8       27.20       25.04      0.63 o
  10   5   8        0.00        0.07      0.14 o
 -10   6   8        0.06        0.51      0.11 o
  -9   6   8        1.68        2.03      0.22 o
  -8   6   8       44.41       43.50      1.02 o
  -7   6   8      157.03      157.63      2.08 o
  -6   6   8       15.94       18.67      0.83 o
  -5   6   8      422.68      422.69      4.03 o
  -4   6   8      102.12      109.30      2.02 o
  -3   6   8       88.25       91.91      1.94 o
  -2   6   8      115.81       97.88      1.54 o
  -1   6   8        0.39        0.37      0.14 o
   0   6   8        5.28        1.92      0.25 o
   1   6   8       16.92       13.50      0.58 o
   2   6   8       19.47       16.77      0.53 o
   3   6   8       16.24       21.25      0.60 o
   4   6   8        2.92        1.97      0.25 o
   5   6   8       84.16       85.92      2.53 o
   6   6   8        5.85        5.48      0.46 o
   7   6   8        7.62       10.53      0.59 o
   8   6   8       12.78       13.02      0.54 o
   9   6   8       18.38       20.31      0.92 o
  10   6   8       44.10       39.30      0.97 o
  -9   7   8        0.06        0.04      0.10 o
  -8   7   8        8.37       10.61      0.49 o
  -7   7   8       30.00       28.35      0.89 o
  -6   7   8        0.64        0.35      0.20 o
  -5   7   8       22.35       20.23      1.23 o
  -4   7   8      227.82      203.75      3.94 o
  -3   7   8      103.98      112.73      2.93 o
  -2   7   8       19.27       13.18      0.49 o
  -1   7   8        0.47        0.42      0.15 o
   0   7   8       13.97       13.78      0.49 o
   1   7   8        2.07        1.30      0.18 o
   2   7   8        8.25        7.43      0.41 o
   3   7   8        9.12       12.61      0.53 o
   4   7   8       19.67       19.62      0.54 o
   5   7   8       77.42       74.76      1.18 o
   6   7   8       33.91       24.70      0.81 o
   7   7   8        0.02        0.35      0.19 o
   8   7   8       41.09       42.59      1.30 o
   9   7   8       39.48       43.92      1.02 o
  -8   8   8        5.75        2.84      0.40 o
  -7   8   8        9.23        7.18      0.29 o
  -6   8   8       15.75       14.59      0.70 o
  -5   8   8        4.56        2.69      0.30 o
  -4   8   8       23.97       25.65      0.86 o
  -3   8   8        0.19        0.13      0.30 o
  -2   8   8        3.15        3.58      0.50 o
  -1   8   8        8.18        8.82      0.42 o
   0   8   8        1.78        1.09      0.22 o
   1   8   8      252.44      254.16      3.43 o
   2   8   8       45.53       45.66      0.89 o
   3   8   8       48.42       51.53      0.78 o
   4   8   8      157.40      143.74      1.40 o
   5   8   8        2.97        1.69      0.33 o
   6   8   8        1.50        3.19      0.40 o
   7   8   8        7.82        9.29      0.55 o
  -5   9   8        4.13        2.14      0.25 o
  -4   9   8        6.08        5.67      0.43 o
  -3   9   8        1.78        2.24      0.32 o
  -2   9   8        4.60        5.23      0.46 o
  -1   9   8       34.32       38.73      1.18 o
   0   9   8        0.15        0.36      0.20 o
   1   9   8       31.68       31.02      0.78 o
   2   9   8       91.15       80.82      1.30 o
   3   9   8       21.43       18.03      0.97 o
   4   9   8       62.08       53.30      1.24 o
 -13   1   9        0.83        1.60      0.25 o
 -12   1   9       28.84       26.48      1.15 o
 -11   1   9        0.38        0.75      0.23 o
 -10   1   9       82.57       86.45      1.77 o
  -9   1   9       17.69       20.91      0.94 o
  -8   1   9      100.22       80.90      1.51 o
  -7   1   9        0.06        0.15      0.14 o
  -6   1   9      160.28      154.07      1.79 o
  -5   1   9       20.42       21.64      0.71 o
  -4   1   9       51.71       61.42      2.06 o
  -3   1   9      473.94      524.80      5.48 o
  -2   1   9        7.13        6.56      0.62 o
  -1   1   9      114.43      129.36      2.60 o
   0   1   9      199.46      192.03      3.13 o
   1   1   9      142.85      171.94      2.97 o
   2   1   9        0.46        0.19      0.26 o
   3   1   9      249.49      269.84      5.85 o
   4   1   9       17.13       20.93      0.85 o
   5   1   9       11.21       15.59      0.55 o
   6   1   9        1.78        1.62      0.18 o
   7   1   9        0.01        0.04      0.17 o
   8   1   9        8.50        9.06      0.46 o
   9   1   9       11.81       12.02      0.53 o
  10   1   9       19.47       19.11      0.60 o
  11   1   9      118.03      131.76      2.45 o
  12   1   9        5.91        7.57      0.46 o
 -13   2   9        2.11        0.82      0.19 o
 -12   2   9        8.57       10.01      0.70 o
 -11   2   9       42.04       44.60      1.72 o
 -10   2   9       52.39       58.18      2.19 o
  -9   2   9       39.93       34.33      1.24 o
  -8   2   9       61.87       62.37      1.69 o
  -7   2   9       14.08       11.00      1.06 o
  -6   2   9       12.39       14.29      0.61 o
  -5   2   9     1198.10     1214.66      5.82 o
  -4   2   9       23.29       22.40      0.87 o
  -3   2   9      830.25      845.14      9.83 o
  -2   2   9       12.52       10.73      1.21 o
  -1   2   9      192.13      195.53      5.06 o
   0   2   9       14.56       17.17      1.52 o
   1   2   9        9.05       12.51      1.31 o
   2   2   9       19.91       19.00      1.63 o
   3   2   9       49.92       50.23      1.47 o
   4   2   9      272.17      267.40      2.17 o
   5   2   9      283.11      268.21      1.77 o
   6   2   9       50.87       48.86      1.04 o
   7   2   9      474.35      475.73      4.03 o
   8   2   9       21.07       21.80      0.70 o
   9   2   9       60.77       69.48      1.53 o
  10   2   9       50.60       57.15      1.26 o
  11   2   9       20.55       23.04      1.03 o
  12   2   9        0.23        0.38      0.16 o
 -12   3   9        9.94       11.79      0.70 o
 -11   3   9       78.86       86.09      2.25 o
 -10   3   9       89.64       89.41      1.82 o
  -9   3   9      101.77       92.45      1.97 o
  -8   3   9       17.13       16.99      1.03 o
  -7   3   9        0.18        0.20      0.25 o
  -6   3   9       36.25       41.41      1.33 o
  -5   3   9      433.46      403.15      5.81 o
  -4   3   9      234.40      244.85      2.61 o
  -3   3   9       71.82       77.54      1.48 o
  -2   3   9      214.40      206.22      5.44 o
  -1   3   9       74.30       73.23      3.23 o
   0   3   9        6.82        8.54      1.15 o
   1   3   9      254.13      234.58      5.91 o
   2   3   9       13.49       15.72      0.54 o
   3   3   9      283.86      287.49      2.05 o
   4   3   9        2.21        3.44      0.26 o
   5   3   9       11.47       12.78      0.48 o
   6   3   9      118.23      114.56      1.65 o
   7   3   9        3.70        4.40      0.34 o
   8   3   9       11.59       11.53      0.44 o
   9   3   9       29.25       30.73      0.98 o
  10   3   9      174.75      171.97      2.04 o
  11   3   9        2.57        2.24      0.32 o
 -12   4   9      123.60      122.05      1.80 o
 -11   4   9      147.10      158.51      2.70 o
 -10   4   9       88.17       88.04      1.65 o
  -9   4   9      125.27      132.16      1.64 o
  -8   4   9      247.09      251.69      3.21 o
  -7   4   9      110.24      105.41      2.12 o
  -6   4   9      206.92      207.47      2.92 o
  -5   4   9       26.73       27.79      0.85 o
  -4   4   9      134.98      134.11      2.62 o
  -3   4   9        7.80        7.56      0.66 o
  -2   4   9        2.76        3.67      0.36 o
  -1   4   9      137.47      127.11      1.56 o
   0   4   9      983.91      945.28      4.57 o
   1   4   9      195.64      198.46      1.93 o
   2   4   9      256.62      255.17      2.11 o
   3   4   9      115.96      111.04      1.36 o
   4   4   9     1109.47     1155.77      4.50 o
   5   4   9      145.70      146.96      1.62 o
   6   4   9       77.37       75.96      1.37 o
   7   4   9        0.02        0.16      0.17 o
   8   4   9        3.98        3.72      0.27 o
   9   4   9        9.45       11.86      0.57 o
  10   4   9      117.78      120.06      1.49 o
  11   4   9        1.10        0.84      0.19 o
 -11   5   9        9.73        8.32      0.51 o
 -10   5   9       52.98       54.83      0.99 o
  -9   5   9        0.20        0.56      0.16 o
  -8   5   9       12.39       18.99      0.63 o
  -7   5   9      408.84      405.22      3.83 o
  -6   5   9      124.09      123.63      1.75 o
  -5   5   9      157.13      149.94      1.89 o
  -4   5   9       75.29       73.36      2.29 o
  -3   5   9       77.14       79.18      1.54 o
  -2   5   9      277.45      280.18      2.59 o
  -1   5   9        4.07        5.99      0.39 o
   0   5   9      438.16      437.01      3.88 o
   1   5   9      141.64      134.94      1.71 o
   2   5   9      218.25      213.30      2.24 o
   3   5   9       23.18       32.74      0.99 o
   4   5   9        0.00        0.10      0.16 o
   5   5   9        3.15        3.38      0.27 o
   6   5   9       11.50       11.48      0.53 o
   7   5   9        0.73        0.09      0.18 o
   8   5   9        4.22        5.76      0.29 o
   9   5   9       42.27       49.07      1.29 o
  10   5   9        0.00        0.33      0.13 o
 -10   6   9        2.04        2.27      0.28 o
  -9   6   9        3.21        2.26      0.20 o
  -8   6   9       16.06       13.85      0.49 o
  -7   6   9       30.56       28.55      1.41 o
  -6   6   9       39.36       35.52      1.67 o
  -5   6   9      217.31      215.15      2.74 o
  -4   6   9        7.15        6.30      0.77 o
  -3   6   9      192.42      205.54      3.99 o
  -2   6   9      782.88      719.49     11.48 o
  -1   6   9        4.25        2.80      0.37 o
   0   6   9       79.89       68.78      1.61 o
   1   6   9       42.25       41.76      1.26 o
   2   6   9        0.00        0.05      0.18 o
   3   6   9       43.03       49.37      1.07 o
   4   6   9       43.00       44.47      1.72 o
   5   6   9       23.21       18.99      0.83 o
   6   6   9        2.98        5.67      0.45 o
   7   6   9        0.36        0.60      0.20 o
   8   6   9        2.13        2.78      0.25 o
   9   6   9        0.53        1.15      0.22 o
  -9   7   9        7.23        6.74      0.41 o
  -8   7   9        2.61        3.29      0.25 o
  -7   7   9      119.93      132.47      1.82 o
  -6   7   9       27.99       27.85      1.29 o
  -5   7   9        0.07        0.25      0.27 o
  -4   7   9       32.59       35.04      1.56 o
  -3   7   9        3.07        6.30      0.47 o
  -2   7   9       14.38       14.32      0.57 o
  -1   7   9       23.87       24.80      0.76 o
   0   7   9        0.26        0.24      0.19 o
   1   7   9       16.43       14.28      0.70 o
   2   7   9       59.13       55.25      1.44 o
   3   7   9       59.73       53.35      1.29 o
   4   7   9        3.24        2.48      0.35 o
   5   7   9       17.32       17.79      0.71 o
   6   7   9       60.38       60.20      1.15 o
   7   7   9        6.82        4.72      0.27 o
   8   7   9      104.15      115.13      1.74 o
  -6   8   9        1.50        1.11      0.17 o
  -5   8   9       18.49       14.89      1.61 o
  -4   8   9        0.96        1.18      0.25 o
  -3   8   9        6.97        5.76      0.35 o
  -2   8   9        0.85        0.52      0.15 o
  -1   8   9       13.57       12.59      0.50 o
   0   8   9       23.73       25.75      0.77 o
   1   8   9       54.33       56.61      1.22 o
   2   8   9       62.65       59.18      1.17 o
   3   8   9        5.64        3.49      0.30 o
   4   8   9       71.55       68.09      1.24 o
   5   8   9       69.19       61.20      4.45 o
   6   8   9        8.72        7.70      0.51 o
   0   9   9        4.62        5.35      0.40 o
   1   9   9       11.94       11.56      0.53 o
   3   9   9       25.52       25.11      0.79 o
 -12   0  10        0.01        0.56      0.20 o
 -11   0  10       33.50       27.53      1.20 o
 -10   0  10       52.49       44.80      1.74 o
  -9   0  10       43.22       44.61      1.87 o
  -8   0  10      401.51      353.42      5.39 o
  -7   0  10      274.32      252.16      4.55 o
  -6   0  10        0.23        0.95      1.05 o
  -5   0  10       77.38       69.25      1.82 o
  -4   0  10      107.28      110.01      2.70 o
  -3   0  10      304.18      301.13      8.61 o
  -2   0  10       26.30       26.63      1.86 o
  -1   0  10       97.06       93.80      3.36 o
   0   0  10       78.48       82.74      3.14 o
   1   0  10        0.40       -0.03      0.28 o
   2   0  10       94.26       87.31      1.89 o
   3   0  10       19.42       17.17      0.86 o
   4   0  10       13.54       14.79      1.03 o
   5   0  10       55.36       48.62      1.01 o
   6   0  10       16.95       19.12      0.64 o
   7   0  10        4.27        2.60      0.32 o
   8   0  10      222.96      238.91      3.93 o
   9   0  10      111.32      113.65      1.83 o
  10   0  10       41.84       43.41      1.40 o
  11   0  10        9.16       13.17      0.62 o
 -12   1  10        1.27        2.60      0.35 o
 -11   1  10        0.90        0.59      0.17 o
 -10   1  10        4.87        3.65      0.37 o
  -9   1  10       22.98       15.43      0.77 o
  -8   1  10      145.25      139.57      2.85 o
  -7   1  10       57.49       60.97      1.56 o
  -6   1  10        2.55        2.82      0.47 o
  -5   1  10       53.88       50.07      1.09 o
  -4   1  10       70.49       68.39      1.34 o
  -3   1  10      360.71      367.99      3.49 o
  -2   1  10        1.78        1.91      0.32 o
  -1   1  10      110.32      112.29      2.58 o
   0   1  10        2.46        4.52      0.83 o
   1   1  10      253.65      238.57      3.23 o
   2   1  10       39.68       35.45      0.95 o
   3   1  10       42.20       41.08      0.86 o
   4   1  10       16.06       20.28      0.48 o
   5   1  10       70.55       65.64      0.98 o
   6   1  10        4.85        4.01      0.27 o
   7   1  10        0.94        0.32      0.16 o
   8   1  10       24.38       24.22      0.70 o
   9   1  10      136.72      129.92      1.56 o
  10   1  10      118.96      119.46      2.43 o
  11   1  10      122.43      120.52      2.00 o
 -12   2  10        0.41        0.02      0.17 o
 -11   2  10        0.71        1.23      0.32 o
 -10   2  10        1.96        1.80      0.44 o
  -9   2  10       12.62       11.86      1.01 o
  -8   2  10       59.38       46.26      2.05 o
  -7   2  10       77.52       92.97      2.05 o
  -6   2  10      112.25      116.06      2.23 o
  -5   2  10      178.35      179.77      2.10 o
  -4   2  10      247.33      242.13     14.99 o
  -3   2  10      176.57      174.37      2.96 o
  -2   2  10      647.81      659.82      4.23 o
  -1   2  10       77.03       75.37      1.90 o
   0   2  10        3.64        4.63      0.59 o
   1   2  10        2.98        3.30      0.44 o
   2   2  10       15.09       15.56      0.65 o
   3   2  10        6.57        8.17      0.41 o
   4   2  10       42.17       36.61      1.02 o
   5   2  10      119.03      111.85      1.40 o
   6   2  10       56.32       61.99      1.16 o
   7   2  10       87.29       78.53      1.34 o
   8   2  10        3.79        4.50      0.40 o
   9   2  10      332.93      338.85      3.68 o
  10   2  10        7.26        6.87      0.42 o
  11   2  10       11.34       12.97      0.66 o
 -12   3  10       25.98       23.64      0.84 o
 -11   3  10       65.81       68.05      1.81 o
 -10   3  10        8.70        8.39      0.78 o
  -9   3  10       90.81       94.44      2.71 o
  -8   3  10      173.96      173.77      2.71 o
  -7   3  10        4.73        2.71      0.40 o
  -6   3  10      104.94      101.98      3.87 o
  -5   3  10       51.78       44.73      1.34 o
  -4   3  10      169.53      167.99      2.91 o
  -3   3  10       41.42       40.36      1.54 o
  -2   3  10      228.13      233.12      2.63 o
  -1   3  10     1019.62     1055.77      7.92 o
   0   3  10        9.83       10.10      0.55 o
   1   3  10       22.20       19.56      0.74 o
   2   3  10      354.58      333.26      2.57 o
   3   3  10        0.19       -0.02      0.19 o
   4   3  10       57.39       59.38      1.03 o
   5   3  10       61.43       56.95      0.90 o
   6   3  10      396.88      412.75      3.07 o
   7   3  10        6.59        5.15      0.45 o
   8   3  10        1.60        2.46      0.26 o
   9   3  10      104.13      109.47      1.70 o
  10   3  10        0.00        0.11      0.17 o
  11   3  10       13.22       16.24      0.66 o
 -11   4  10       10.70       12.06      0.67 o
 -10   4  10        4.48        1.98      0.39 o
  -9   4  10       12.39       11.22      0.62 o
  -8   4  10       97.70       99.49      1.93 o
  -7   4  10       14.67       13.35      0.74 o
  -6   4  10       48.37       46.89      1.36 o
  -5   4  10        7.94        6.08      0.51 o
  -4   4  10      284.99      270.05      4.64 o
  -3   4  10      192.10      196.93      3.91 o
  -2   4  10      587.61      595.44      3.78 o
  -1   4  10      659.34      666.15      5.12 o
   0   4  10       30.91       26.61      0.74 o
   1   4  10       47.50       47.16      1.05 o
   2   4  10        6.86        6.79      0.36 o
   3   4  10      283.53      252.25      2.12 o
   4   4  10       47.56       61.77      1.06 o
   5   4  10      359.54      362.85      2.56 o
   6   4  10        9.12        7.19      0.49 o
   7   4  10        0.06        0.17      0.16 o
   8   4  10        6.14        6.07      0.52 o
   9   4  10       15.06       15.74      0.64 o
  10   4  10       78.63       83.77      1.62 o
 -10   5  10       44.64       38.43      1.19 o
  -9   5  10       18.49       20.63      1.00 o
  -8   5  10        1.86        0.52      0.26 o
  -7   5  10       78.97       74.88      1.57 o
  -6   5  10      138.95      139.04      2.58 o
  -5   5  10      213.93      214.75      3.94 o
  -4   5  10      147.62      148.13      2.35 o
  -3   5  10        0.43        0.56      0.26 o
  -2   5  10        0.42        0.28      0.19 o
  -1   5  10       75.06       79.15      1.37 o
   0   5  10       49.34       42.15      1.06 o
   1   5  10      119.49      111.04      1.37 o
   2   5  10      238.42      247.89      2.06 o
   3   5  10       12.49       13.29      0.49 o
   4   5  10        7.39        7.96      0.38 o
   5   5  10        7.75       12.08      0.54 o
   6   5  10       26.29       26.47      0.94 o
   7   5  10        5.05        7.99      0.40 o
   8   5  10       45.99       59.60      1.53 o
   9   5  10        0.16        0.16      0.15 o
  -9   6  10        2.89        1.83      0.29 o
  -8   6  10       52.46       48.15      1.50 o
  -7   6  10      105.43      103.71      1.83 o
  -6   6  10       41.75       46.99      1.76 o
  -5   6  10        8.52        6.33      0.71 o
  -4   6  10       73.78       67.97      2.22 o
  -3   6  10        7.54        9.53      0.86 o
  -2   6  10        0.04        1.34      0.49 o
  -1   6  10      128.28      113.66      2.04 o
   0   6  10        2.77        3.09      0.39 o
   1   6  10       24.70       19.92      0.87 o
   2   6  10      110.52      103.30      1.48 o
   3   6  10        6.73        3.39      0.30 o
   4   6  10        6.55        5.43      0.46 o
   5   6  10        0.95        0.36      0.18 o
   6   6  10       25.21       23.34      0.79 o
   7   6  10        5.05        8.30      0.34 o
   8   6  10       21.53       20.64      0.69 o
  -8   7  10        7.98        9.10      0.51 o
  -7   7  10       22.99       23.13      0.95 o
  -6   7  10       58.83       55.15      1.62 o
  -5   7  10        0.25        0.33      0.22 o
  -4   7  10        3.58        5.46      0.60 o
  -3   7  10       39.84       33.42      1.44 o
  -2   7  10        1.40        1.72      0.26 o
  -1   7  10        2.16        2.40      0.31 o
   0   7  10        2.34        3.11      0.34 o
   1   7  10        0.11        0.10      0.18 o
   2   7  10       13.21       12.43      0.62 o
   3   7  10       21.98       24.32      1.27 o
   4   7  10        7.18        7.19      0.46 o
   5   7  10        0.55        0.42      0.24 o
   6   7  10       15.95       18.13      0.44 o
   7   7  10        1.25        1.98      0.26 o
  -4   8  10        8.87        8.18      0.45 o
  -3   8  10        0.91        1.30      0.23 o
  -2   8  10        5.98        7.35      0.48 o
  -1   8  10        1.16        1.48      0.25 o
   0   8  10        4.74        3.64      0.36 o
   1   8  10        0.14        0.44      0.26 o
   2   8  10        6.52        7.20      0.39 o
   3   8  10       12.44       13.74      0.80 o
   4   8  10        1.58        1.94      0.19 o
   5   8  10        0.59        0.39      0.18 o
 -12   1  11        2.78        3.41      0.30 o
 -11   1  11        0.47        0.25      0.20 o
 -10   1  11        1.04        1.00      0.25 o
  -9   1  11       75.36       75.79      1.67 o
  -8   1  11       69.64       57.13      1.45 o
  -7   1  11       26.64       24.54      1.00 o
  -6   1  11        9.07        7.94      0.58 o
  -5   1  11      293.89      297.23      3.37 o
  -4   1  11      368.94      400.24      3.81 o
  -3   1  11       93.86       89.33      1.61 o
  -2   1  11      116.14      115.23      1.79 o
  -1   1  11      220.14      217.40      2.45 o
   0   1  11       35.22       38.87      1.13 o
   1   1  11       39.28       36.06      0.82 o
   2   1  11       71.84       69.80      1.15 o
   3   1  11       14.03       13.72      0.53 o
   4   1  11       14.75       13.44      0.48 o
   5   1  11        0.03        0.40      0.16 o
   6   1  11        1.81        1.69      0.18 o
   7   1  11       95.20       86.54      1.45 o
   8   1  11        7.74        9.05      0.41 o
   9   1  11      101.68      105.25      1.26 o
  10   1  11        6.18        5.46      0.48 o
 -11   2  11        0.97        1.19      0.29 o
 -10   2  11        4.46        3.48      0.51 o
  -9   2  11        4.20        4.36      0.63 o
  -8   2  11       66.51       70.10      2.41 o
  -7   2  11       37.56       26.59      1.55 o
  -6   2  11      236.33      215.74      4.37 o
  -5   2  11       20.17       20.97      1.38 o
  -4   2  11      158.81      155.89      3.65 o
  -3   2  11        5.02        4.76      0.55 o
  -2   2  11      283.92      300.38      3.99 o
  -1   2  11       29.84       34.22      1.00 o
   0   2  11      189.55      192.54      3.16 o
   1   2  11        3.44        5.00      0.38 o
   2   2  11       23.30       24.91      0.69 o
   3   2  11       50.20       52.78      1.08 o
   4   2  11        3.19        1.72      0.23 o
   5   2  11        3.16        3.06      0.32 o
   6   2  11       13.72       15.78      0.75 o
   7   2  11       79.84       73.18      1.23 o
   8   2  11        3.04        1.56      0.26 o
   9   2  11       10.27       14.29      0.60 o
  10   2  11        1.56        1.45      0.28 o
 -11   3  11       29.23       33.24      1.09 o
 -10   3  11       31.32       35.33      1.38 o
  -9   3  11        9.45       14.27      1.00 o
  -8   3  11       10.49        8.37      0.84 o
  -7   3  11       32.08       25.76      1.51 o
  -6   3  11       40.66       34.96      1.76 o
  -5   3  11        7.89        9.96      0.98 o
  -4   3  11       39.88       36.90      1.80 o
  -3   3  11      250.58      253.17      4.60 o
  -2   3  11      649.18      662.34      7.29 o
  -1   3  11       23.57       24.48      0.98 o
   0   3  11        6.39        6.45      0.52 o
   1   3  11      351.71      376.21      4.01 o
   2   3  11        0.16        0.95      0.23 o
   3   3  11       76.44       80.81      1.19 o
   4   3  11      267.86      239.97      2.05 o
   5   3  11       71.04       76.47      1.35 o
   6   3  11      110.23      111.63      1.93 o
   7   3  11        6.04        5.57      0.37 o
   8   3  11       36.62       32.52      1.53 o
   9   3  11        0.19        1.16      0.23 o
  10   3  11       15.25       14.90      0.68 o
 -11   4  11        7.16        3.56      0.29 o
 -10   4  11       42.32       40.38      1.28 o
  -9   4  11       10.76        9.10      0.73 o
  -8   4  11       34.80       31.74      1.48 o
  -7   4  11       23.54       26.69      1.43 o
  -6   4  11      146.19      158.93      3.56 o
  -5   4  11       27.26       27.35      1.52 o
  -4   4  11       10.04        8.96      0.89 o
  -3   4  11       49.55       49.53      1.35 o
  -2   4  11      129.55      128.72      1.76 o
  -1   4  11      646.98      617.56      3.76 o
   0   4  11       29.88       32.40      0.88 o
   1   4  11      612.63      597.23      3.27 o
   2   4  11      226.08      230.82      2.04 o
   3   4  11       40.64       44.89      0.90 o
   4   4  11      188.18      180.36      1.76 o
   5   4  11       38.54       35.92      0.90 o
   6   4  11        9.30        8.81      0.54 o
   7   4  11        1.37        1.57      0.21 o
   8   4  11        1.43        0.82      0.19 o
   9   4  11        0.40        0.46      0.14 o
 -10   5  11        9.96        5.23      0.36 o
  -9   5  11       23.40       19.21      0.86 o
  -8   5  11       49.84       48.13      1.23 o
  -7   5  11       40.11       40.93      1.10 o
  -6   5  11        0.26        0.60      0.30 o
  -5   5  11        1.71        2.13      0.63 o
  -4   5  11        9.26        9.91      0.69 o
  -3   5  11        7.08        6.02      0.48 o
  -2   5  11       24.28       29.14      0.99 o
  -1   5  11       31.93       37.81      1.14 o
   0   5  11      237.08      222.38      2.30 o
   1   5  11       84.87       77.13      1.35 o
   2   5  11      129.16      130.35      1.46 o
   3   5  11        6.92        4.11      0.28 o
   4   5  11       17.83       17.51      0.63 o
   5   5  11       87.40       89.39      1.33 o
   6   5  11       22.14       26.14      0.84 o
   7   5  11        0.82        2.26      0.26 o
   8   5  11        0.87        0.94      0.22 o
  -9   6  11        5.84        2.85      0.27 o
  -8   6  11        8.61        6.56      0.49 o
  -7   6  11       22.38       18.99      0.93 o
  -6   6  11      108.62      119.93      2.51 o
  -5   6  11       77.51       84.25      2.21 o
  -4   6  11       35.37       34.14      1.44 o
  -3   6  11       37.37       32.11      1.40 o
  -2   6  11        0.34       -0.03      0.24 o
  -1   6  11        0.00        0.08      0.18 o
   0   6  11       21.29       25.53      0.95 o
   1   6  11        2.85        2.29      0.32 o
   2   6  11        0.62        0.59      0.41 o
   3   6  11       26.44       27.54      1.09 o
   4   6  11        0.00        0.28      0.18 o
   5   6  11        0.11        0.03      0.16 o
   6   6  11       15.95       16.72      0.99 o
   7   6  11        4.40        5.52      0.40 o
  -7   7  11       30.56       28.97      0.87 o
  -6   7  11       56.54       51.50      1.35 o
  -5   7  11       97.47       98.83      2.03 o
  -4   7  11        7.68        6.57      0.59 o
  -3   7  11        5.18        4.55      0.35 o
  -2   7  11        0.01        0.30      0.21 o
  -1   7  11       25.36       23.45      1.07 o
   0   7  11        0.03        0.50      0.19 o
   1   7  11       28.28       31.20      1.71 o
   2   7  11       10.42        9.27      0.53 o
   3   7  11        1.79        3.19      0.31 o
   4   7  11        0.00       -0.06      0.14 o
   5   7  11       37.00       40.36      1.66 o
   6   7  11        3.32        2.32      0.26 o
  -2   8  11        1.59        1.87      0.23 o
  -1   8  11        0.00        0.08      0.12 o
   1   8  11        0.33        0.12      0.16 o
   2   8  11        4.58        6.56      0.43 o
   3   8  11        4.79        7.41      0.49 o
 -10   0  12       46.77       46.60      1.37 o
  -9   0  12        3.41        3.78      0.49 o
  -8   0  12       22.35       30.51      1.45 o
  -7   0  12       45.53       34.95      1.62 o
  -6   0  12      293.43      278.88      4.65 o
  -5   0  12       50.00       54.68      2.08 o
  -4   0  12       46.47       46.67      1.91 o
  -3   0  12       11.81       11.30      0.95 o
  -2   0  12     1305.09     1339.15      9.99 o
  -1   0  12      312.07      299.38      4.69 o
   0   0  12      184.94      190.32      3.72 o
   1   0  12      141.78      134.75      3.12 o
   2   0  12        5.56        4.41      0.60 o
   3   0  12        1.15        1.30      0.42 o
   4   0  12       23.65       22.17      0.86 o
   5   0  12       17.83       14.96      0.68 o
   6   0  12       17.78       17.95      0.71 o
   7   0  12        0.24        0.08      0.16 o
   8   0  12        0.51        0.11      0.24 o
   9   0  12       14.84       13.59      0.69 o
 -11   1  12        0.04        0.20      0.15 o
 -10   1  12        0.01        0.72      0.27 o
  -9   1  12       23.68       23.30      1.22 o
  -8   1  12       28.32       37.50      1.10 o
  -7   1  12       88.65       84.87      1.72 o
  -6   1  12       17.25       12.70      0.70 o
  -5   1  12        1.21        0.85      0.22 o
  -4   1  12       92.33       82.82      1.76 o
  -3   1  12      224.42      231.49      2.92 o
  -2   1  12       93.68       96.91      2.93 o
  -1   1  12        4.09        3.21      0.38 o
   0   1  12        0.73        0.93      0.21 o
   1   1  12        7.52        6.10      0.38 o
   2   1  12        5.31        7.28      0.42 o
   3   1  12      205.01      195.85      1.75 o
   4   1  12       11.09       12.97      0.78 o
   5   1  12       16.64       13.92      0.49 o
   6   1  12        0.99        0.90      0.14 o
   7   1  12       11.16       10.06      0.53 o
   8   1  12        3.65        3.64      0.24 o
   9   1  12        0.74        2.04      0.33 o
  10   1  12        8.08        5.14      0.35 o
 -11   2  12        3.81        5.41      0.40 o
 -10   2  12        0.01        0.46      0.24 o
  -9   2  12        6.63        6.60      0.67 o
  -8   2  12        0.93        0.80      0.34 o
  -7   2  12       10.87        6.41      0.77 o
  -6   2  12       20.00       20.92      1.36 o
  -5   2  12       99.60       90.41      2.80 o
  -4   2  12       14.95       12.15      1.06 o
  -3   2  12       25.61       27.32      1.54 o
  -2   2  12      146.77      142.55      3.45 o
  -1   2  12      321.69      327.77      5.20 o
   0   2  12        1.37        2.07      0.48 o
   1   2  12        7.69        8.92      0.58 o
   2   2  12        0.15        0.31      0.19 o
   3   2  12       14.61       11.51      0.52 o
   4   2  12       92.50       81.45      1.18 o
   5   2  12       39.70       40.69      0.96 o
   6   2  12        1.14        2.04      0.27 o
   7   2  12        3.10        2.46      0.30 o
   8   2  12        0.61        0.74      0.16 o
   9   2  12       16.06       18.49      0.58 o
  10   2  12       69.57       70.22      1.22 o
 -10   3  12       31.14       36.46      1.19 o
  -9   3  12        4.47        5.98      0.61 o
  -8   3  12        1.43        0.60      0.30 o
  -7   3  12       10.29       12.78      1.02 o
  -6   3  12      133.34      146.95      3.45 o
  -5   3  12       17.89       18.76      1.28 o
  -4   3  12       19.90       20.02      1.32 o
  -3   3  12      152.33      150.80      3.55 o
  -2   3  12       11.83       11.87      1.03 o
  -1   3  12        7.95        7.03      0.81 o
   0   3  12        3.89        5.25      1.91 o
   1   3  12      555.68      570.61      3.68 o
   2   3  12        0.36        0.33      0.21 o
   3   3  12       57.63       55.28      1.15 o
   4   3  12       73.83       82.09      1.18 o
   5   3  12       69.79       68.78      1.49 o
   6   3  12       27.69       32.80      0.80 o
   7   3  12        0.05        0.13      0.14 o
   8   3  12       33.50       32.88      0.84 o
   9   3  12       39.66       50.98      0.87 o
 -10   4  12        0.75        0.56      0.26 o
  -9   4  12       50.14       49.09      1.84 o
  -8   4  12        0.26        0.28      0.22 o
  -7   4  12       40.51       43.27      1.67 o
  -6   4  12        0.54        1.70      0.43 o
  -5   4  12        5.43        7.33      0.88 o
  -4   4  12       35.15       36.76      1.24 o
  -3   4  12        5.02        7.08      0.51 o
  -2   4  12        3.55        3.14      0.56 o
  -1   4  12       16.98       16.31      0.63 o
   0   4  12        1.66        1.31      0.20 o
   1   4  12       14.66       10.34      0.44 o
   2   4  12        7.08        6.98      0.37 o
   3   4  12       49.03       44.63      0.86 o
   4   4  12       92.80       94.23      1.21 o
   5   4  12        0.01        0.22      0.20 o
   6   4  12       58.55       59.69      1.44 o
   7   4  12        9.08        8.70      0.37 o
   8   4  12        0.64        0.91      0.16 o
  -9   5  12        0.04        0.19      0.13 o
  -8   5  12       14.89       14.91      0.72 o
  -7   5  12       14.81       14.62      0.58 o
  -6   5  12        0.86        0.92      0.21 o
  -5   5  12       25.59       25.48      0.86 o
  -4   5  12        3.24        3.18      0.35 o
  -3   5  12       16.07       14.57      0.66 o
  -2   5  12       36.12       30.73      0.93 o
  -1   5  12        0.43       -0.28      0.32 o
   0   5  12      575.83      575.25      3.53 o
   1   5  12       60.97       68.72      1.02 o
   2   5  12        4.15        3.57      0.26 o
   3   5  12       38.55       35.54      0.84 o
   4   5  12       71.54       65.13      1.08 o
   5   5  12       11.72       10.79      0.52 o
   6   5  12        2.49        5.44      0.36 o
   7   5  12       91.26       98.74      1.72 o
  -7   6  12       23.92       30.58      0.95 o
  -6   6  12       29.73       30.49      1.07 o
  -5   6  12        3.64        3.55      0.42 o
  -4   6  12        3.92        3.63      0.44 o
  -3   6  12        9.45       11.78      0.75 o
  -2   6  12        1.14        2.72      0.44 o
  -1   6  12       56.34       52.35      1.71 o
   0   6  12       27.80       26.83      0.90 o
   1   6  12       10.20       10.34      0.57 o
   2   6  12      107.42      105.02      2.50 o
   3   6  12       10.58       11.76      0.56 o
   4   6  12       24.76       24.61      0.74 o
   5   6  12        8.47       10.17      0.62 o
   6   6  12        5.08        3.95      0.24 o
  -5   7  12      125.90       92.91      1.55 o
  -4   7  12        1.93        2.15      0.30 o
  -3   7  12        6.08        7.09      0.52 o
  -2   7  12       17.16       18.34      0.83 o
  -1   7  12        1.89        1.86      0.31 o
   0   7  12        1.96        2.86      0.36 o
   1   7  12       32.65       26.88      0.99 o
   2   7  12        1.16        3.42      0.28 o
   3   7  12        7.86        5.55      0.32 o
   4   7  12        4.51        3.23      0.22 o
 -10   1  13       26.20       22.78      0.82 o
  -9   1  13        1.06        1.67      0.34 o
  -8   1  13       31.04       30.32      1.35 o
  -7   1  13       10.03        9.85      0.55 o
  -6   1  13        3.34        2.59      0.33 o
  -5   1  13      121.31      125.18      2.07 o
  -4   1  13       18.66       25.74      0.97 o
  -3   1  13       42.76       40.60      1.22 o
  -2   1  13       39.47       41.12      1.22 o
  -1   1  13        7.13        6.33      0.39 o
   0   1  13       58.76       59.00      1.13 o
   1   1  13       15.33       15.50      0.59 o
   2   1  13        4.57        3.50      0.30 o
   3   1  13       79.89       84.59      1.71 o
   4   1  13        0.98        1.38      0.23 o
   5   1  13       20.06       20.02      0.61 o
   6   1  13       37.43       31.20      0.69 o
   7   1  13       12.56       11.30      0.49 o
   8   1  13        9.37        9.13      0.61 o
   9   1  13        0.02        0.02      0.11 o
 -10   2  13       24.72       26.28      0.87 o
  -9   2  13        1.46        2.29      0.37 o
  -8   2  13       29.92       30.53      1.35 o
  -7   2  13        0.01        0.29      0.27 o
  -6   2  13       28.25       25.58      1.41 o
  -5   2  13        0.07        0.95      0.37 o
  -4   2  13      278.68      281.15      4.77 o
  -3   2  13        3.91        2.97      0.56 o
  -2   2  13      428.32      457.63      6.08 o
  -1   2  13      562.80      572.54      6.80 o
   0   2  13       67.92       70.31      1.57 o
   1   2  13       13.46       16.61      0.78 o
   2   2  13        7.84        8.49      0.44 o
   3   2  13       10.85       13.48      0.47 o
   4   2  13       20.80       23.47      0.71 o
   5   2  13      102.40       91.05      1.07 o
   6   2  13        0.96        0.97      0.21 o
   7   2  13        9.55       11.76      0.50 o
   8   2  13       30.34       33.77      0.75 o
   9   2  13        0.11       -0.13      0.13 o
  -9   3  13        1.39        1.53      0.18 o
  -8   3  13       33.40       40.22      1.44 o
  -7   3  13       24.43       26.66      1.30 o
  -6   3  13      142.78      154.84      3.28 o
  -5   3  13        0.19       -0.08      0.27 o
  -4   3  13        0.78       -0.09      0.34 o
  -3   3  13       85.91       85.01      2.59 o
  -2   3  13        3.18        4.48      0.66 o
  -1   3  13      239.16      244.69      4.33 o
   0   3  13       40.02       43.72      1.28 o
   1   3  13      223.63      226.63      2.26 o
   2   3  13      133.65      133.80      1.72 o
   3   3  13        4.88        3.33      0.26 o
   4   3  13        8.54        8.39      0.43 o
   5   3  13       94.82       89.29      1.53 o
   6   3  13       19.83       21.18      0.57 o
   7   3  13        1.71        1.51      0.20 o
   8   3  13        2.22        2.09      0.20 o
  -9   4  13        3.69        5.75      0.39 o
  -8   4  13        1.82        2.31      0.36 o
  -7   4  13        7.07        5.52      0.36 o
  -6   4  13       11.70       10.68      0.52 o
  -5   4  13       38.00       36.75      1.14 o
  -4   4  13        1.86        1.14      0.37 o
  -3   4  13        0.07        0.07      0.28 o
  -2   4  13        4.47        4.17      0.59 o
  -1   4  13       21.56       21.64      0.86 o
   0   4  13       13.91        9.12      0.45 o
   1   4  13        0.95        0.47      0.16 o
   2   4  13      184.43      193.83      1.95 o
   3   4  13        1.57        2.06      0.20 o
   4   4  13       10.05       11.95      0.57 o
   5   4  13        0.04        0.99      0.21 o
   6   4  13      106.08      104.42      1.14 o
   7   4  13        0.09        0.19      0.12 o
  -7   5  13        8.31        6.31      0.42 o
  -6   5  13        5.05        9.71      0.43 o
  -5   5  13        4.48        3.93      0.31 o
  -4   5  13       27.41       32.75      0.84 o
  -3   5  13       51.76       55.00      1.67 o
  -2   5  13        6.11        6.06      0.43 o
  -1   5  13      120.73      119.43      1.80 o
   0   5  13       21.05       28.09      0.88 o
   1   5  13       43.22       43.20      1.55 o
   2   5  13        7.74        8.82      0.50 o
   3   5  13       30.44       28.18      0.66 o
   4   5  13       37.70       35.70      1.08 o
   5   5  13        3.10        4.46      0.42 o
   6   5  13        2.98        2.52      0.30 o
  -6   6  13        0.95        0.81      0.19 o
  -5   6  13       44.26       38.67      1.15 o
  -4   6  13        3.82        3.68      0.41 o
  -3   6  13       13.43       13.11      0.76 o
  -2   6  13       25.42       25.09      1.05 o
  -1   6  13        1.87        2.08      0.34 o
   0   6  13        2.68        3.65      0.43 o
   1   6  13       24.57       22.91      0.99 o
   2   6  13       75.11       79.03      1.24 o
   3   6  13       11.43       11.15      0.65 o
   4   6  13        9.92       12.79      0.63 o
   5   6  13       10.39        8.70      0.31 o
  -3   7  13       18.73       17.22      0.63 o
  -2   7  13        6.00        6.71      0.42 o
  -1   7  13        0.72        0.29      0.15 o
   0   7  13        3.66        3.60      0.33 o
   1   7  13        2.26        1.16      0.22 o
   2   7  13        0.00        0.13      0.14 o
  -8   0  14      161.07      158.78      2.35 o
  -7   0  14       15.25       22.32      1.03 o
  -6   0  14       22.69       25.15      1.19 o
  -5   0  14       32.55       33.34      1.45 o
  -4   0  14        6.26        6.36      0.69 o
  -3   0  14       94.34       96.24      2.54 o
  -2   0  14      187.88      202.89      3.68 o
  -1   0  14      467.22      463.65      5.58 o
   0   0  14      227.87      237.92      4.00 o
   1   0  14       22.64       20.27      1.18 o
   2   0  14       79.16       72.51      2.17 o
   3   0  14       40.30       41.44      1.62 o
   4   0  14      278.47      272.78      3.88 o
   5   0  14      196.62      191.15      2.97 o
   6   0  14        1.24        0.86      0.24 o
   7   0  14        0.04        0.30      0.16 o
  -9   1  14        9.83       12.62      0.59 o
  -8   1  14        4.15        3.81      0.44 o
  -7   1  14        0.05        0.19      0.26 o
  -6   1  14        7.12        9.27      0.50 o
  -5   1  14        9.05        7.01      0.47 o
  -4   1  14      153.06      152.52      2.15 o
  -3   1  14       10.47        8.48      0.81 o
  -2   1  14      100.15      100.40      1.80 o
  -1   1  14       70.61       66.66      1.47 o
   0   1  14      333.72      345.69      3.33 o
   1   1  14       43.47       38.54      1.11 o
   2   1  14      111.89      116.33      1.90 o
   3   1  14        0.32        0.14      0.20 o
   4   1  14       78.46       78.51      1.62 o
   5   1  14        0.80        0.67      0.20 o
   6   1  14        3.90        2.46      0.22 o
   7   1  14        9.46        5.44      0.38 o
  -9   2  14        3.79        5.74      0.41 o
  -8   2  14        4.22        3.80      0.43 o
  -7   2  14        4.19        2.84      0.43 o
  -6   2  14        3.98        6.78      0.68 o
  -5   2  14        0.96        0.79      0.33 o
  -4   2  14       23.63       27.11      1.39 o
  -3   2  14       77.15       84.11      2.47 o
  -2   2  14       50.24       52.74      1.28 o
  -1   2  14        9.88       10.06      0.57 o
   0   2  14       93.92       87.86      1.80 o
   1   2  14      128.56      144.93      2.07 o
   2   2  14        7.04        5.98      0.37 o
   3   2  14        6.16        6.14      0.48 o
   4   2  14       43.76       42.03      1.54 o
   5   2  14        4.98        4.73      0.51 o
   6   2  14        0.09        0.12      0.20 o
   7   2  14        0.67        0.64      0.23 o
  -8   3  14       14.41       16.09      0.76 o
  -7   3  14       25.83       36.73      1.30 o
  -6   3  14        0.13        0.28      0.26 o
  -5   3  14        0.37        0.31      0.27 o
  -4   3  14        1.82        0.93      0.36 o
  -3   3  14       12.49       13.17      0.96 o
  -2   3  14        7.47        5.81      0.59 o
  -1   3  14       14.46       12.12      0.50 o
   0   3  14      114.60      129.60      1.59 o
   1   3  14       20.50       17.68      0.60 o
   2   3  14       12.38        9.13      0.43 o
   3   3  14       12.00       13.38      0.76 o
   4   3  14        1.74        1.61      0.39 o
   5   3  14       20.52       21.89      0.66 o
   6   3  14       41.87       40.31      0.79 o
   7   3  14        5.48        4.57      0.24 o
  -7   4  14       11.48        9.16      0.57 o
  -6   4  14       33.97       43.35      1.36 o
  -5   4  14       83.58       92.23      2.11 o
  -4   4  14       52.99       51.26      1.65 o
  -3   4  14        1.11        0.36      0.17 o
  -2   4  14        0.12        0.02      0.24 o
  -1   4  14       13.83       13.96      0.63 o
   0   4  14       11.84       16.11      0.67 o
   1   4  14       68.62       65.33      1.04 o
   2   4  14        2.73        3.41      0.22 o
   3   4  14       13.85       16.87      0.60 o
   4   4  14       22.12       20.81      0.63 o
   5   4  14       46.31       49.43      0.71 o
   6   4  14        3.34        1.99      0.41 o
  -6   5  14       11.64        9.21      0.51 o
  -5   5  14       13.37       13.09      0.68 o
  -4   5  14        5.59        5.08      0.47 o
  -3   5  14        2.27        1.33      0.27 o
  -2   5  14        2.98        2.69      0.39 o
  -1   5  14      144.44      156.82      2.61 o
   0   5  14        1.04        0.80      0.28 o
   1   5  14       38.32       42.51      1.32 o
   2   5  14        0.99        0.78      0.17 o
   3   5  14        0.01        0.13      0.18 o
   4   5  14        2.79        3.47      0.24 o
   5   5  14       35.76       38.40      0.87 o
  -4   6  14        6.14        6.96      0.42 o
  -3   6  14        8.45       10.37      0.54 o
  -2   6  14       11.08       12.94      0.63 o
  -1   6  14       60.94       71.78      1.48 o
   0   6  14       57.34       60.28      1.34 o
   1   6  14       70.71       66.45      1.35 o
   2   6  14       28.31       24.75      0.78 o
  -7   1  15       33.96       40.32      1.17 o
  -6   1  15       10.60       10.15      0.68 o
  -5   1  15        1.84        1.88      0.39 o
  -4   1  15       72.51       75.51      3.24 o
  -3   1  15       11.28        9.29      0.49 o
  -2   1  15        0.68        0.39      0.17 o
  -1   1  15        0.00        0.04      0.32 o
   0   1  15       59.78       63.21      1.29 o
   1   1  15       23.00       23.33      0.78 o
   2   1  15       81.58       89.62      1.97 o
   3   1  15       21.53       28.35      1.17 o
   4   1  15       16.05        9.95      0.46 o
   5   1  15        2.49        2.97      0.23 o
   6   1  15        4.20        2.79      0.27 o
  -7   2  15       15.77       20.74      0.84 o
  -6   2  15       13.36       10.54      0.69 o
  -5   2  15       21.31       23.85      1.10 o
  -4   2  15        3.24        2.02      0.39 o
  -3   2  15        3.06        3.25      0.50 o
  -2   2  15       45.10       45.39      1.64 o
  -1   2  15       41.01       44.31      1.62 o
   0   2  15       10.10       11.39      0.58 o
   1   2  15        0.25        0.37      0.20 o
   2   2  15      159.27      171.01      2.11 o
   3   2  15       16.92       23.61      0.95 o
   4   2  15        8.27        7.35      0.36 o
   5   2  15       11.75       13.16      0.67 o
   6   2  15        1.56        0.46      0.16 o
  -7   3  15        0.04       -0.01      0.13 o
  -6   3  15        3.13        2.74      0.35 o
  -5   3  15       18.73       18.21      0.91 o
  -4   3  15        5.60        5.37      0.54 o
  -3   3  15       31.42       33.93      1.33 o
  -2   3  15        4.29        5.08      0.55 o
  -1   3  15       53.49       55.31      1.70 o
   0   3  15        3.11        4.10      0.34 o
   1   3  15      136.08      144.22      1.83 o
   2   3  15        3.05        6.28      0.81 o
   3   3  15        6.42        5.41      0.30 o
   4   3  15       41.23       43.79      1.21 o
   5   3  15       10.61        7.51      0.45 o
  -6   4  15        0.15       -0.01      0.12 o
  -5   4  15       76.11       71.68      1.52 o
  -4   4  15        9.36        9.98      0.42 o
  -3   4  15        7.88        5.82      0.35 o
  -2   4  15        0.16        0.15      0.13 o
  -1   4  15        0.53        0.52      0.17 o
   0   4  15       50.77       48.52      0.96 o
   1   4  15        0.96        0.73      0.36 o
   3   4  15       14.31       17.44      0.69 o
  -4   5  15        2.18        1.69      0.22 o
  -3   5  15        1.55        0.99      0.20 o
  -2   5  15        8.36        8.81      0.50 o
  -1   5  15        0.97        1.16      0.23 o
   0   5  15       13.65       15.24      0.65 o
  -5   0  16       38.82       32.84      0.90 o
  -4   0  16       63.66       55.05      1.32 o
  -3   0  16        6.42        7.34      0.54 o
  -2   0  16       29.39       25.86      1.00 o
  -1   0  16        3.53        2.30      0.36 o
   0   0  16       48.91       48.77      1.39 o
   1   0  16       13.86       17.76      0.84 o
   2   0  16       52.50       57.49      1.51 o
   3   0  16        0.06        0.28      0.21 o
   4   0  16       60.89       51.79      1.14 o
  -6   1  16       41.70       36.98      0.91 o
  -5   1  16        8.06        7.49      0.50 o
  -4   1  16       60.64       61.74      1.51 o
  -3   1  16        6.06        4.47      0.45 o
  -2   1  16       27.83       30.18      1.14 o
  -1   1  16        3.26        3.55      0.42 o
   0   1  16        2.16        1.89      0.22 o
   1   1  16       24.53       19.97      0.66 o
   2   1  16       24.46       25.05      0.88 o
   3   1  16       19.40       19.58      0.56 o
   4   1  16       31.56       28.74      2.96 o
  -5   2  16        0.67        1.87      0.27 o
  -4   2  16       40.59       38.60      1.18 o
  -3   2  16       15.19       14.38      0.77 o
  -2   2  16       18.15       17.60      0.86 o
  -1   2  16       42.36       47.66      1.43 o
   0   2  16       21.97       21.34      0.66 o
   1   2  16        9.68       11.35      0.48 o
   2   2  16        6.43        6.55      0.51 o
   3   2  16       29.27       25.98      3.57 o
   4   2  16        1.33        1.70      0.22 o
  -5   3  16        0.01        0.19      0.12 o
  -4   3  16       14.35        9.71      0.57 o
  -3   3  16        0.48        0.77      0.23 o
  -2   3  16        3.33        3.62      0.39 o
  -1   3  16        8.86        8.42      0.59 o
   0   3  16        4.68        6.52      0.52 o
   1   3  16        1.59        2.58      0.36 o
   2   3  16      126.29      113.91      1.69 o
   3   3  16       30.38       29.48      0.80 o
  -2   4  16       10.95        8.19      0.46 o
  -1   4  16       26.26       23.30      0.76 o
   0   4  16       44.50       42.30      0.99 o
  -2   1  17       18.17       13.96      0.58 o
  -1   1  17        2.78        2.45      0.28 o
   0   1  17        0.67        0.87      0.20 o
   1   1  17       41.05       42.37      0.82 o
   2   1  17       11.44        7.16      0.39 o
  -2   2  17       10.15        7.34      0.42 o
  -1   2  17       19.94       16.65      0.64 o
 
